# Supplementary material for: Machine Learning-Driven QSRR Modeling of Albumin Binding in Fluoroquinolones: An SVR Approach Supported by HSA Chromatography
Source: Int J Mol Sci. 2026 Apr 21;27(8):3700. doi: 10.3390/ijms27083700 (PMC13116993; doi:10.3390/ijms27083700)
Supplement: Supplementary file 1 [file ijms-27-03700-s001.zip]

Archive with 1 entries (1 files):
- ijms-4216737-supplementary.xlsx
