# Supplementary material for: Machine Learning-Driven QSRR Modeling of Albumin Binding in Fluoroquinolones: An SVR Approach Supported by HSA Chromatography
Source: Int J Mol Sci. 2026 Apr 21;27(8):3700. doi: 10.3390/ijms27083700 (PMC13116993; doi:10.3390/ijms27083700)
Supplement: Supplementary file 1 [file ijms-27-03700-s001.zip › ijms-4216737-supplementary.xlsx]

## Sheet: readme
supplementary materials
Machine Learning–Driven QSRR Modeling of Albumin Binding in Fluoroquinolones: An SVR Approach Supported by HSA Chromatography
Yash Raj Singh1, Wiktor Nisterenko1, Joanna Fedorowicz2, Jarosław Sączewski3, Daniel Szulczyk4, Katarzyna Ewa Greber1, Wiesław Sawicki1, and Krzesimir Ciura1,5,*
1 Department of Physical Chemistry, Medical University of Gdansk, Al. Gen. J. Hallera 107, 80-416 Gdansk, Poland; yashr.singh@gumed.edu.pl (Y.R.S); wiktor.nisterenko@gumed.edu.pl (W.N.); katarzyna.greber@gumed.edu.pl (K.E.G); wieslaw.sawicki@gumed.edu.pl (W.S.)
2 Department of Chemical Technology of Drugs, Faculty of Pharmacy, Medical University of Gdansk, Al. Gen. J. Hallera 107, 80-416, Gdansk, Poland ; joanna.fedorowicz@gumed.edu.pl (J.F.)
3 Department of Organic Chemistry, Faculty of Pharmacy, Medical University of Gdansk, Al. Gen. J. Hallera 107, 80-416, Gdansk, Poland; jaroslaw.saczewski@gumed.edu.pl (J.S.)
4 Chair and Department of Biochemistry, Medical University of Warsaw, 02-097 Warsaw, Poland; daniel.szulczyk@wum.edu.pl (D.S.)
5 Laboratory of Environmental Chemoinformatics, Faculty of Chemistry, University of Gdansk, 63 Wita Stwosza Street, 80-308, Gdansk, Poland
* Correspondence: krzesimir.ciura@gumed.edu.pl
List of contents
Table S1. Reference compounds employed for calibration of HSA binding measurements
Table S2. Smiles and 2D structures of investigated FQs derivatives
Table S3. Retention time, calculated logkHSA and %HSA of investiagted FQs derivaitves
Table S4. Calculated theoretical descriptors
Table S5. List of reduced descriptors selected by the LASSO regression
Table S6: List of reduced descriptors used for re-optimization and full validation of both SVR variants

## Sheet: Table S1
Table S1. Reference compounds employed for calibration of HSA binding measurements
Compound	t1	t2	tm	logt	Supplier
Paracetamol	1.131	1.128	1.13	0.053	Sigma-Aldrich,Germany
Trimetoprim	2.023	2.018	2.021	0.305	Alfa Aesar, USA
Dicolfenac	10.142	10.105	10.124	1.005	Alfa Aesar, USA
Propranolol	3.042	3.039	3.041	0.483	Acros Organic, USA
Nizatidine	1.221	1.223	1.222	0.087	Cayman Chemical, USA
Carbamazepine	3.191	3.19	3.191	0.504	Acros Organic, USA
Warfarin	7.273	7.268	7.271	0.862	Acros Organic, USA
Nicardipine	5.093	5.092	5.093	0.707	Cayman Chemical, USA
Indomethacin	10.622	10.628	10.625	1.02633	Sigma-Aldrich,Germany

## Sheet: Table S2
Table S2. Smiles and 2D structures of investigated FQs derivatives
No	Name	SMILES	Structure
1	MOXI Elaidic	CCCCCCCC/C=C/CCCCCCCC(=O)N1CCC[C@H]2CN(c3c(F)cc4c(=O)c(C(=O)O)cn(C5CC5)c4c3OC)C[C@H]21	#VALUE!
2	MOXI DHA	CC/C=C\C/C=C\C/C=C\C/C=C\C/C=C\C/C=C\CCC(=O)N1CCC[C@H]2CN(c3c(F)cc4c(=O)c(C(=O)O)cn(C5CC5)c4c3OC)C[C@H]21	#VALUE!
3	MOXI 6-Heptenoic	C=CCCCCC(=O)N1CCC[C@H]2CN(c3c(F)cc4c(=O)c(C(=O)O)cn(C5CC5)c4c3OC)C[C@H]21	#VALUE!
4	MOXI Crotonic	C/C=C/C(=O)N1CCC[C@H]2CN(c3c(F)cc4c(=O)c(C(=O)O)cn(C5CC5)c4c3OC)C[C@H]21	#VALUE!
5	MOXI Octanoic	CCCCCCCC(=O)N1CCC[C@H]2CN(c3c(F)cc4c(=O)c(C(=O)O)cn(C5CC5)c4c3OC)C[C@H]21	#VALUE!
6	MOXI Linolenic	CC/C=C\C/C=C\C/C=C\CCCCCCCC(=O)N1CCC[C@H]2CN(c3c(F)cc4c(=O)c(C(=O)O)cn(C5CC5)c4c3OC)C[C@H]21	#VALUE!
7	MOXI Gamma Linolenic	CCCCC/C=C\C/C=C\C/C=C\CCCCC(=O)N1CCC[C@H]2CN(c3c(F)cc4c(=O)c(C(=O)O)cn(C5CC5)c4c3OC)C[C@H]21	#VALUE!
8	MOXI Geranic	COc1c(N2C[C@@H]3CCCN(C(=O)/C=C(\C)CCC=C(C)C)[C@@H]3C2)c(F)cc2c(=O)c(C(=O)O)cn(C3CC3)c12	#VALUE!
9	MOXI Sorbic	C/C=C/C=C/C(=O)N1CCC[C@H]2CN(c3c(F)cc4c(=O)c(C(=O)O)cn(C5CC5)c4c3OC)C[C@H]21	#VALUE!
10	MOXI Acetic	COc1c(N2C[C@@H]3CCCN(C(C)=O)[C@@H]3C2)c(F)cc2c(=O)c(C(=O)O)cn(C3CC3)c12	#VALUE!
11	Fluoroquinolonic acid	O=C(O)c1cn(C2CC2)c2cc(Cl)c(F)cc2c1=O	#VALUE!
12	JF-170	C[N+]1(C)CCN(c2cc3c(cc2F)c(=O)c(C(=O)O)cn3C2CC2)CC1	#VALUE!
13	JF-171	CCn1cc(C(=O)O)c(=O)c2cc(F)c(N3CC[N+](C)(C)CC3)nc21	#VALUE!
14	JF-177	COc1c(N2CC[N+](C)(C)C(C)C2)c(F)cc2c(=O)c(C(=O)O)cn(C3CC3)c12	#VALUE!
15	JF-176	CCn1cc(C(=O)O)c(=O)c2cc(F)c(N3CC[N+](C)(C)C(C)C3)c(F)c21	#VALUE!
16	JF-181	COc1c(N2C[C@@H]3CCC[N+](C)(C)[C@@H]3C2)c(F)cc2c(=O)c(C(=O)O)cn(C3CC3)c12	#VALUE!
17	JF-172	CCn1cc(C(=O)O)c(=O)c2cc(F)c(N3CC[N+](C)(C)CC3)cc21	#VALUE!
18	JF-174	CCn1cc(C(=O)O)c(=O)c2cnc(N3CC[N+](C)(C)CC3)nc21	#VALUE!
19	JF-175 (Cy7)	O=C(O)c1cn(C2CC2)c2cc(N3CCCNCC3)c(F)cc2c1=O	#VALUE!
20	Cy7+ (173)	C[N+]1(C)CCCN(c2cc3c(cc2F)c(=O)c(C(=O)O)cn3C2CC2)CC1	#VALUE!
21	RedCy7 (179)	O=C(O)C1=Cc2ccccc2N2C[N+]3(CCCN(c4cc5c(cc4F)c(=O)c(C(=O)O)cn5C4CC4)CC3)N=C12	#VALUE!
22	CIP 11Br UND	O=C(O)c1cn(C2CC2)c2cc(N3CCN(C(=O)CCCCCCCCCCBr)CC3)c(F)cc2c1=O	#VALUE!
23	CIP ACE Br	O=C(O)c1cn(C2CC2)c2cc(N3CCN(C(=O)CBr)CC3)c(F)cc2c1=O	#VALUE!
24	CIP Ace Cl	O=C(O)c1cn(C2CC2)c2cc(N3CCN(C(=O)CCl)CC3)c(F)cc2c1=O	#VALUE!
25	CIP But Br	O=C(O)c1cn(C2CC2)c2cc(N3CCN(C(=O)CCCBr)CC3)c(F)cc2c1=O	#VALUE!
26	CIP But CF3	O=C(O)c1cn(C2CC2)c2cc(N3CCN(C(=O)CCC(F)(F)F)CC3)c(F)cc2c1=O	#VALUE!
27	CIP But Cl	O=C(O)c1cn(C2CC2)c2cc(N3CCN(C(=O)CCCCl)CC3)c(F)cc2c1=O	#VALUE!
28	CIP Hex Br	O=C(O)c1cn(C2CC2)c2cc(N3CCN(C(=O)CCCCCBr)CC3)c(F)cc2c1=O	#VALUE!
29	CIP Hex Cl	O=C(O)c1cn(C2CC2)c2cc(N3CCN(C(=O)CCCCCCl)CC3)c(F)cc2c1=O	#VALUE!
30	CIP Pent CF3	O=C(O)c1cn(C2CC2)c2cc(N3CCN(C(=O)CCCC(F)(F)F)CC3)c(F)cc2c1=O	#VALUE!
31	CIP Prop Br	O=C(O)c1cn(C2CC2)c2cc(N3CCN(C(=O)CCBr)CC3)c(F)cc2c1=O	#VALUE!
32	CIP Prop CF3	O=C(O)c1cn(C2CC2)c2cc(N3CCN(C(=O)CC(F)(F)F)CC3)c(F)cc2c1=O	#VALUE!
33	CIP Prop Cl	O=C(O)c1cn(C2CC2)c2cc(N3CCN(C(=O)CCCl)CC3)c(F)cc2c1=O	#VALUE!
34	CIP Val Cl	O=C(O)c1cn(C2CC2)c2cc(N3CCN(C(=O)CCCCCl)CC3)c(F)cc2c1=O	#VALUE!
35	CIP Propylo Br	O=C(O)c1cn(C2CC2)c2cc(N3CCN(CCCBr)CC3)c(F)cc2c1=O	#VALUE!
36	CIP But Acro	O=C(O)c1cn(C2CC2)c2cc(N3CCN(C(=O)C4CCC4)CC3)c(F)cc2c1=O	#VALUE!
37	CIP ACE Acro	C=CC(=O)N1CCN(c2cc3c(cc2F)c(=O)c(C(=O)O)cn3C2CC2)CC1	#VALUE!
38	CIP Lipoic	O=C(O)c1cn(C2CC2)c2cc(N3CCN(C(=O)CCCCC4CCSS4)CC3)c(F)cc2c1=O	#VALUE!
39	CIP Palmitic	CCCCCCCCCCCCCCCC(=O)N1CCN(c2cc3c(cc2F)c(=O)c(C(=O)O)cn3C2CC2)CC1	#VALUE!
40	CIP Sorbic	C/C=C/C=C/C(=O)N1CCN(c2cc3c(cc2F)c(=O)c(C(=O)O)cn3C2CC2)CC1	#VALUE!
41	CIP Geranic	CC(C)=CCC/C(C)=C/C(=O)N1CCN(c2cc3c(cc2F)c(=O)c(C(=O)O)cn3C2CC2)CC1	#VALUE!
42	CIP DHA	CC/C=C\C/C=C\C/C=C\C/C=C\C/C=C\C/C=C\CCC(=O)N1CCN(c2cc3c(cc2F)c(=O)c(C(=O)O)cn3C2CC2)CC1	#VALUE!
43	CIP Elaidic	CCCCCCCC/C=C/CCCCCCCC(=O)N1CCN(c2cc3c(cc2F)c(=O)c(C(=O)O)cn3C2CC2)CC1	#VALUE!
44	CIP Oleic	CCCCCCCC/C=C\CCCCCCCC(=O)N1CCN(c2cc3c(cc2F)c(=O)c(C(=O)O)cn3C2CC2)CC1	#VALUE!
45	CIP But DIM	O=C(O)c1cn(C2CC2)c2cc(N3CCN(CCCC(=O)N4CCN(c5cc6c(cc5F)c(=O)c(C(=O)O)cn6C5CC5)CC4)CC3)c(F)cc2c1=O	#VALUE!
46	CIP Hex DIM	O=C(O)c1cn(C2CC2)c2cc(N3CCN(CCCCCC(=O)N4CCN(c5cc6c(cc5F)c(=O)c(C(=O)O)cn6C5CC5)CC4)CC3)c(F)cc2c1=O	#VALUE!
47	CIP Ace DIM	O=C(O)c1cn(C2CC2)c2cc(N3CCN(CC(=O)N4CCN(c5cc6c(cc5F)c(=O)c(C(=O)O)cn6C5CC5)CC4)CC3)c(F)cc2c1=O	#VALUE!
48	CIP UND DIM	O=C(O)c1cn(C2CC2)c2cc(N3CCN(CCCCCCCCCCC(=O)N4CCN(c5cc6c(cc5F)c(=O)c(C(=O)O)cn6C5CC5)CC4)CC3)c(F)cc2c1=O	#VALUE!
49	CIP-Ace-Ment	CC(C)[C@@H]1CC[C@@H](C)CC1OCC(=O)N1CCN(c2cc3c(cc2F)c(=O)c(C(=O)O)cn3C2CC2)CC1	#VALUE!
50	CIP-Ace-Ment 2 odw	CC(C)[C@@H]1CC[C@@H](C)CC1OC(=O)CN1CCN(c2cc3c(cc2F)c(=O)c(C(=O)O)cn3C2CC2)CC1	#VALUE!
51	CIP-Prop-Tym 2 odw	Cc1ccc(C(C)C)c(OC(=O)CCN2CCN(c3cc4c(cc3F)c(=O)c(C(=O)O)cn4C3CC3)CC2)c1	#VALUE!
52	CIP-Prop-Ment 2 odw	CC(C)[C@@H]1CC[C@@H](C)C[C@H]1OC(=O)CCN1CCN(c2cc3c(cc2F)c(=O)c(C(=O)O)cn3C2CC2)CC1	#VALUE!
53	CIP-But-Ment 2 odw	CC(C)[C@@H]1CC[C@@H](C)C[C@H]1OC(=O)CCCN1CCN(c2cc3c(cc2F)c(=O)c(C(=O)O)cn3C2CC2)CC1	#VALUE!
54	CIP-But-Tym 2 odw	Cc1ccc(C(C)C)c(OC(=O)CCCN2CCN(c3cc4c(cc3F)c(=O)c(C(=O)O)cn4C3CC3)CC2)c1	#VALUE!
55	CIP-But-Tym 2 odw Dipod	Cc1ccc(C(C)C)c(OC(=O)CCCOC(=O)c2cn(C3CC3)c3cc(N4CCN(CCCC(=O)Oc5cc(C)ccc5C(C)C)CC4)c(F)cc3c2=O)c1	#VALUE!
56	CIP-Pent-Ment 2 odw	CC(C)[C@@H]1CC[C@@H](C)C[C@H]1OC(=O)CCCCN1CCN(c2cc3c(cc2F)c(=O)c(C(=O)O)cn3C2CC2)CC1	#VALUE!
57	CIP-Pent-Tym 2 odw	Cc1ccc(C(C)C)c(OC(=O)CCCCN2CCN(c3cc4c(cc3F)c(=O)c(C(=O)O)cn4C3CC3)CC2)c1	#VALUE!
58	CIP-Hex-Ment 2 odw Dipod	C=C(CCCCOC(=O)c1cn(C2CC2)c2cc(N3CCN(CCCCCC(=O)O[C@@H]4C[C@H](C)CC[C@H]4C(C)C)CC3)c(F)cc2c1=O)C1C[C@H](C(C)C)CC[C@H]1C	#VALUE!
59	CIP-Hex-Tymt 2 odw	Cc1ccc(C(C)C)c(OC(=O)CCCCCN2CCN(c3cc4c(cc3F)c(=O)c(C(=O)O)cn4C3CC3)CC2)c1	#VALUE!
60	CIP-Hex-Tymt 2 odw Dipod	Cc1ccc(C(C)C)c(OC(=O)CCCCCOC(=O)c2cn(C3CC3)c3cc(N4CCN(CCCCCC(=O)Oc5cc(C)ccc5C(C)C)CC4)c(F)cc3c2=O)c1	#VALUE!
61	CIP-Ace-Tym 2 odw	Cc1ccc(C(C)C)c(OC(=O)CN2CCN(c3cc4c(cc3F)c(=O)c(C(=O)O)cn4C3CC3)CC2)c1	#VALUE!
62	CIP-Ace-Tym 2 odw Dipod	Cc1ccc(C(C)C)c(OCC(=O)N2CCN(c3cc4c(cc3F)c(=O)c(C(=O)O)cn4C3CC3)CC2)c1	#VALUE!
63	Cip Prop 5H triazole	O=C(O)c1cn(C2CC2)c2cc(N3CCN(CCn4ccnn4)CC3)c(F)cc2c1=O	#VALUE!
64	Cip Prop tiazol 2 odw	O=C(CN1CCN(c2cc3c(cc2F)c(=O)c(C(=O)O)cn3C2CC2)CC1)c1nccs1	#VALUE!
65	Cip tiazol	O=C(O)c1cn(C2CC2)c2cc(N3CCN(C(=O)Nc4nccs4)CC3)c(F)cc2c1=O	#VALUE!
66	Cip tiazol 2 odw	O=C(O)c1cn(C2CC2)c2cc(N3CCN(C(=O)Cc4nccs4)CC3)c(F)cc2c1=O	#VALUE!
67	Cip Ace 124 triazol	O=C(O)c1cn(C2CC2)c2cc(N3CCN(C(=O)Nc4nnc[nH]4)CC3)c(F)cc2c1=O	#VALUE!
68	Cip But 5H triazol	O=C(O)c1cn(C2CC2)c2cc(N3CCN(CCCn4ccnn4)CC3)c(F)cc2c1=O	#VALUE!
69	Cip Ace 3,5 di Me pyrozol	Cc1cc(C)n(C(=O)CN2CCN(c3cc4c(cc3F)c(=O)c(C(=O)O)cn4C3CC3)CC2)n1	#VALUE!
70	Cip Ace 5H triazol	O=C(O)c1cn(C2CC2)c2cc(N3CCN(Cn4ccnn4)CC3)c(F)cc2c1=O	#VALUE!
71	Cip Val 5H triazol	O=C(O)c1cn(C2CC2)c2cc(N3CCN(CCCCn4ccnn4)CC3)c(F)cc2c1=O	#VALUE!
72	Cip Ace 3,5 di Me pyrozol 2 odw	Cc1cc(C)n(CC(=O)N2CCN(c3cc4c(cc3F)c(=O)c(C(=O)O)cn4C3CC3)CC2)n1	#VALUE!
73	SafP–ciprofloxacin	CC1=CC(C)=C(C(=O)O)C2=N[N+]3(CCN(c4cc5c(cc4F)c(=O)c(C(=O)[O-])cn5C4CC4)CC3)CN12	#VALUE!
74	SafQ–ciprofloxacin	O=C(O)C1=Cc2ccccc2N2C[N+]3(CCN(c4cc5c(cc4F)c(=O)c(C(=O)[O-])cn5C4CC4)CC3)N=C12	#VALUE!
75	SafP–gatifloxacin	COc1c(N2CC[N+]3(CN4C(C)=CC(C)=C(C(=O)O)C4=N3)C(C)C2)c(F)cc2c(=O)c(C(=O)[O-])cn(C3CC3)c12	#VALUE!
76	SafQ–gatifloxacin	COc1c(N2CC[N+]3(CN4C(=N3)C(C(=O)O)=Cc3ccccc34)C(C)C2)c(F)cc2c(=O)c(C(=O)[O-])cn(C3CC3)c12	#VALUE!
77	SafP-pipemidic acid	CCn1cc(C(=O)[O-])c(=O)c2cnc(N3CC[N+]4(CC3)CN3C(C)=CC(C)=C(C(=O)O)C3=N4)nc21	#VALUE!
78	SafQ-pipemidic acid	CCn1cc(C(=O)[O-])c(=O)c2cnc(N3CC[N+]4(CC3)CN3C(=N4)C(C(=O)O)=Cc4ccccc43)nc21	#VALUE!
79	SafP-norfloxacin	CCn1cc(C(=O)[O-])c(=O)c2cc(F)c(N3CC[N+]4(CC3)CN3C(C)=CC(C)=C(C(=O)O)C3=N4)cc21	#VALUE!
80	SafQ-norfloxacin	CCn1cc(C(=O)[O-])c(=O)c2cc(F)c(N3CC[N+]4(CC3)CN3C(=N4)C(C(=O)O)=Cc4ccccc43)cc21	#VALUE!
81	SafP-enoxacin	CCn1cc(C(=O)[O-])c(=O)c2cc(F)c(N3CC[N+]4(CC3)CN3C(C)=CC(C)=C(C(=O)O)C3=N4)nc21	#VALUE!
82	SafQ-enoxacin	CCn1cc(C(=O)[O-])c(=O)c2cc(F)c(N3CC[N+]4(CC3)CN3C(=N4)C(C(=O)O)=Cc4ccccc43)nc21	#VALUE!
83	SafP-moxifloxacin	COc1c(N2CC3CCC[N+]4(CN5C(C)=CC(C)=C(C(=O)O)C5=N4)C3C2)c(F)cc2c(=O)c(C(=O)[O-])cn(C3CC3)c12	#VALUE!
84	SafQ-moxifloxacin	COc1c(N2CC3CCC[N+]4(CN5C(=N4)C(C(=O)O)=Cc4ccccc45)C3C2)c(F)cc2c(=O)c(C(=O)[O-])cn(C3CC3)c12	#VALUE!
85	SafP-sparfloxacin	CC1=CC(C)=C(C(=O)O)C2=N[N+]3(CN12)C(C)CN(c1c(F)c(N)c2c(=O)c(C(=O)[O-])cn(C4CC4)c2c1F)CC3C	#VALUE!
86	SafQ-sparfloxacin	CC1CN(c2c(F)c(N)c3c(=O)c(C(=O)[O-])cn(C4CC4)c3c2F)CC(C)[N+]12CN1C(=N2)C(C(=O)O)=Cc2ccccc21	#VALUE!
87	SafP-lomefloxacin	CCn1cc(C(=O)[O-])c(=O)c2cc(F)c(N3CC[N+]4(CN5C(C)=CC(C)=C(C(=O)O)C5=N4)C(C)C3)c(F)c21	#VALUE!
88	SafQ-lomefloxacin	CCn1cc(C(=O)[O-])c(=O)c2cc(F)c(N3CC[N+]4(CN5C(=N4)C(C(=O)O)=Cc4ccccc45)C(C)C3)c(F)c21	#VALUE!
89	Balofloxacin	CNC1CCCN(c2c(F)cc3c(=O)c(C(=O)O)cn(C4CC4)c3c2OC)C1	#VALUE!
90	Besifloxacin	NC1CCCCN(c2c(F)cc3c(=O)c(C(=O)O)cn(C4CC4)c3c2Cl)C1	#VALUE!
91	Ciprofloxacin	O=C(O)c1cn(C2CC2)c2cc(N3CCNCC3)c(F)cc2c1=O	#VALUE!
92	Clinafloxacin	NC1CCN(c2c(F)cc3c(=O)c(C(=O)O)cn(C4CC4)c3c2Cl)C1	#VALUE!
93	Danofloxacin	CN1C[C@@H]2C[C@H]1CN2c1cc2c(cc1F)c(=O)c(C(=O)O)cn2C1CC1	#VALUE!
94	Delafloxacin	Nc1nc(-n2cc(C(=O)O)c(=O)c3cc(F)c(N4CC(O)C4)c(Cl)c32)c(F)cc1F	#VALUE!
95	Enoxacin	CCn1cc(C(=O)O)c(=O)c2cc(F)c(N3CCNCC3)nc21	#VALUE!
96	Enrofloxacin	CCN1CCN(c2cc3c(cc2F)c(=O)c(C(=O)O)cn3C2CC2)CC1	#VALUE!
97	Flumequine	CC1CCc2cc(F)cc3c(=O)c(C(=O)O)cn1c23	#VALUE!
98	Gatifloxacin	COc1c(N2CCNC(C)C2)c(F)cc2c(=O)c(C(=O)O)cn(C3CC3)c12	#VALUE!
99	Gemifloxacin	CO/N=C1\CN(c2nc3c(cc2F)c(=O)c(C(=O)O)cn3C2CC2)CC1CN	#VALUE!
100	Marbofloxacin	CN1CCN(c2c(F)cc3c(=O)c(C(=O)O)cn4c3c2OCN4C)CC1	#VALUE!
101	Moxifloxacin	COc1c(N2C[C@@H]3CCCN[C@@H]3C2)c(F)cc2c(=O)c(C(=O)O)cn(C3CC3)c12	#VALUE!
102	Nadifloxacin	CC1CCc2c(N3CCC(O)CC3)c(F)cc3c(=O)c(C(=O)O)cn1c23	#VALUE!
103	Norfloxacin	CCn1cc(C(=O)O)c(=O)c2cc(F)c(N3CCNCC3)cc21	#VALUE!
104	Ofloxacin	CC1COc2c(N3CCN(C)CC3)c(F)cc3c(=O)c(C(=O)O)cn1c23	#VALUE!
105	Orbifloxacin	C[C@@H]1CN(c2c(F)c(F)c3c(=O)c(C(=O)O)cn(C4CC4)c3c2F)C[C@H](C)N1	#VALUE!
106	Pazufloxacin	C[C@H]1COc2c(C3(N)CC3)c(F)cc3c(=O)c(C(=O)O)cn1c23	#VALUE!
107	Pefloxacine	CCn1cc(C(=O)O)c(=O)c2cc(F)c(N3CCN(C)CC3)cc21	#VALUE!
108	Pipemidic acid	CCn1cc(C(=O)O)c(=O)c2cnc(N3CCNCC3)nc21	#VALUE!
109	Sarafloxacin	O=C(O)c1cn(-c2ccc(F)cc2)c2cc(N3CCNCC3)c(F)cc2c1=O	#VALUE!
110	Sitafloxacin	NC1CN(c2c(F)cc3c(=O)c(C(=O)O)cn(C4CC4F)c3c2Cl)CC12CC2	#VALUE!
111	Sparfloxacin	C[C@@H]1CN(c2c(F)c(N)c3c(=O)c(C(=O)O)cn(C4CC4)c3c2F)C[C@H](C)N1	#VALUE!
112	Temafloxacin	CC1CN(c2cc3c(cc2F)c(=O)c(C(=O)O)cn3-c2ccc(F)cc2F)CCN1	#VALUE!
113	Tosufloxacin	NC1CCN(c2nc3c(cc2F)c(=O)c(C(=O)O)cn3-c2ccc(F)cc2F)C1	#VALUE!
114	Trovafloxacin	N[C@@H]1[C@H]2CN(c3nc4c(cc3F)c(=O)c(C(=O)O)cn4-c3ccc(F)cc3F)C[C@@H]12	#VALUE!
115	Lomefloxacin	CCn1cc(C(=O)O)c(=O)c2cc(F)c(N3CCNC(C)C3)c(F)c21	#VALUE!

## Sheet: Table S3
Table S4. Retention time, calculated logkHSA and %HSA of investiagted FQs derivaitves
No	Name	t1	t2	tm	logt	SD %	logkHSA	%HSA
1	MOXI Elaidic	8.677	8.677	8.677	0.93837	0	1.69673	99.0096
2	MOXI DHA	8.075	8.091	8.083	0.907573	0.197946	1.60807	98.5696
3	MOXI 6-Heptenoic	5.563	5.658	5.6105	0.749002	1.69325	1.15158	94.3451
4	MOXI Crotonic	4.752	4.763	4.7575	0.677379	0.231214	0.94539	90.7132
5	MOXI Octanoic	6.266	6.277	6.2715	0.797371	0.175397	1.29083	96.0817
6	MOXI Linolenic	5.712	5.718	5.715	0.757016	0.104987	1.17465	94.6678
7	MOXI Gamma Linolenic	7.611	7.611	7.611	0.881442	0	1.53285	98.1231
8	MOXI Geranic	5.95	5.954	5.952	0.774663	0.0672043	1.22545	95.3276
9	MOXI Sorbic	5.531	5.54	5.5355	0.743157	0.162587	1.13475	94.1001
10	MOXI Acetic	4.059	4.048	4.0535	0.60783	0.27137	0.74518	85.6068
11	Fluoroquinolonic acid	6.021	6.021	6.021	0.779669	0	1.23986	95.5026
12	JF-170	1.819	1.901	1.86	0.269513	4.4086	-0.2126	38.3804
13	JF-171	1.539	1.542	1.5405	0.187662	0.194742	-0.4459	26.6357
14	JF-177	1.792	1.791	1.7915	0.253217	0.0558191	-0.25905	35.87
15	JF-176	1.541	1.581	1.561	0.193403	2.56246	-0.42953	27.3815
16	JF-181	2.438	2.507	2.4725	0.393136	2.7907	0.13976	58.5563
17	JF-172	1.987	2.037	2.012	0.303628	2.48509	-0.11536	43.8321
18	JF-174	1.108	1.131	1.1195	0.0490241	2.05449	-0.84105	12.7283
19	JF-175 (Cy7)	2.905	2.974	2.9395	0.468273	2.34734	0.35393	70.0096
20	Cy7+ (173)	2.446	2.512	2.479	0.394277	2.66236	0.14301	58.7403
21	RedCy7 (179)	2.957	3.007	2.982	0.474508	1.67673	0.37169	70.881
22	CIP 11Br UND	6.988	6.987	6.9875	0.844322	0.0143113	1.42479	97.3398
23	CIP ACE Br	2.492	2.505	2.4985	0.397679	0.520312	0.15863	59.6216
24	CIP Ace Cl	3.624	3.647	3.6355	0.560564	0.63265	0.62038	81.4731
25	CIP But Br	2.332	2.376	2.354	0.371806	1.86916	0.08529	55.4429
26	CIP But CF3	3.835	3.865	3.85	0.585461	0.779221	0.69096	83.9063
27	CIP But Cl	1.953	2.012	1.9825	0.297213	2.97604	-0.12617	43.2156
28	CIP Hex Br	5.241	5.269	5.255	0.720573	0.532826	1.07398	93.1444
29	CIP Hex Cl	5.006	4.964	4.985	0.697665	0.842528	1.00904	91.9905
30	CIP Pent CF3	4.293	4.302	4.2975	0.633216	0.209424	0.82634	87.8901
31	CIP Prop Br	2.505	2.518	2.5115	0.399933	0.517619	0.16502	59.9805
32	CIP Prop CF3	3.325	3.351	3.338	0.523486	0.77891	0.51528	77.3771
33	CIP Prop Cl	3.932	3.951	3.9415	0.595662	0.48205	0.71988	84.8313
34	CIP Val Cl	4.47	4.511	4.4905	0.652295	0.913039	0.88043	89.2466
35	CIP Propylo Br	2.295	2.312	2.3035	0.362388	0.738007	0.05859	53.9013
36	CIP But Acro	3.659	3.663	3.661	0.5636	0.10926	0.62899	81.7834
37	CIP ACE Acro	3.028	3.089	3.0585	0.485508	1.99444	0.40761	72.5996
38	CIP Lipoic	5.654	5.658	5.656	0.752509	0.0707214	1.16452	94.528
39	CIP Palmitic	8.485	8.469	8.477	0.928242	0.188746	1.66269	98.8507
40	CIP Sorbic	5.229	5.234	5.2315	0.718626	0.0955749	1.06847	93.052
41	CIP Geranic	5.761	5.764	5.7625	0.760611	0.0520607	1.18749	94.8411
42	CIP DHA	7.87	7.871	7.8705	0.896002	0.0127057	1.5713	98.3605
43	CIP Elaidic	8.745	8.702	8.7235	0.940691	0.492921	1.69798	99.0152
44	CIP Oleic	8.98	8.993	8.9865	0.953591	0.144661	1.73455	99.1726
45	CIP But DIM	4.114	4.19	4.152	0.618257	1.83044	0.78394	86.7355
46	CIP Hex DIM	5.186	5.2	5.193	0.715418	0.269594	1.05937	92.8972
47	CIP Ace DIM	4.292	4.299	4.2955	0.633014	0.162961	0.82577	87.8751
48	CIP UND DIM	5.599	5.609	5.604	0.748498	0.178444	1.15315	94.3676
49	CIP-Ace-Ment	6.03	6.029	6.0295	0.780281	0.0165851	1.24325	95.5431
50	CIP-Ace-Ment 2 odw	6.341	6.344	6.3425	0.80226	0.0473	1.30555	96.2379
51	CIP-Prop-Tym 2 odw	6.11	6.115	6.1125	0.786219	0.0817996	1.26008	95.7397
52	CIP-Prop-Ment 2 odw	6.388	6.373	6.3805	0.804855	0.235091	1.31291	96.3142
53	CIP-But-Ment 2 odw	6.377	6.376	6.3765	0.804582	0.0156826	1.31214	96.3063
54	CIP-But-Tym 2 odw	6.154	6.15	6.152	0.789016	0.0650195	1.26801	95.83
55	CIP-But-Tym 2 odw Dipod	6.707	6.715	6.711	0.826787	0.119207	1.37508	96.9139
56	CIP-Pent-Ment 2 odw	6.423	6.428	6.4255	0.807907	0.077815	1.32156	96.4024
57	CIP-Pent-Tym 2 odw	6.225	6.213	6.219	0.793721	0.192957	1.28135	95.9786
58	CIP-Hex-Ment 2 odw Dipod	7.889	7.876	7.8825	0.896664	0.164922	1.57317	98.3716
59	CIP-Hex-Tymt 2 odw	6.392	6.399	6.3955	0.805875	0.109452	1.3158	96.3439
60	CIP-Hex-Tymt 2 odw Dipod	7.544	7.497	7.5205	0.876247	0.624958	1.51529	98.0079
61	CIP-Ace-Tym 2 odw	6.112	6.116	6.114	0.786325	0.0654236	1.26038	95.7431
62	CIP-Ace-Tym 2 odw Dipod	7.035	7.028	7.0315	0.847048	0.099552	1.43252	97.4021
63	Cip Prop 5H triazole	5.343	5.352	5.3475	0.728151	0.168303	1.09199	93.4397
64	Cip Prop tiazol 2 odw	4.229	4.246	4.2375	0.62711	0.40118	0.80914	87.4316
65	Cip tiazol	4.024	4.053	4.0385	0.60622	0.718088	0.75066	85.7707
66	Cip tiazol 2 odw	3.023	3.037	3.03	0.481443	0.462046	0.40136	72.3049
67	Cip Ace 124 triazol	3.855	3.868	3.8615	0.586756	0.336657	0.69617	84.076
68	Cip But 5H triazol	2.3	2.31	2.305	0.362671	0.433839	0.06888	54.4963
69	Cip Ace 3,5 di Me pyrozol	4.559	4.564	4.5615	0.659108	0.109613	0.89871	89.6768
70	Cip Ace 5H triazol	2.909	2.942	2.9255	0.4662	1.12801	0.3587	70.245
71	Cip Val 5H triazol	4.533	4.554	4.5435	0.657391	0.462199	0.89391	89.5652
72	Cip Ace 3,5 di Me pyrozol 2 odw	4.057	4.066	4.0615	0.608686	0.221593	0.75757	85.9754
73	SafP–ciprofloxacin	1.732	1.756	1.744	0.241546	1.37615	-0.28398	34.5535
74	SafQ–ciprofloxacin	2.455	2.495	2.475	0.393575	1.61616	0.147	58.9659
75	SafP–gatifloxacin	2.057	2.073	2.065	0.31492	0.774818	-0.07598	46.0937
76	SafQ–gatifloxacin	2.51	2.51	2.51	0.399674	0	0.16429	59.9396
77	SafP-pipemidic acid	1.137	1.125	1.131	0.0534626	1.06101	-0.81717	13.3527
78	SafQ-pipemidic acid	1.54	1.542	1.541	0.187803	0.129786	-0.43633	27.0701
79	SafP-norfloxacin	2.038	2.009	2.0235	0.306103	1.43316	-0.10097	44.6559
80	SafQ-norfloxacin	2.496	2.501	2.4985	0.397679	0.20012	0.15863	59.6216
81	SafP-enoxacin	1.609	1.616	1.6125	0.2075	0.434109	-0.3805	29.6919
82	SafQ-enoxacin	2.237	2.231	2.234	0.349083	0.268577	0.02087	51.7132
83	SafP-moxifloxacin	2.076	2.085	2.0805	0.318168	0.432588	-0.06677	46.6256
84	SafQ-moxifloxacin	2.579	2.576	2.5775	0.411199	0.116392	0.19696	61.759
85	SafP-sparfloxacin	1.938	1.937	1.9375	0.287242	0.0516129	-0.15444	41.6143
86	SafQ-sparfloxacin	2.77	2.763	2.7665	0.441931	0.253027	0.28408	66.4517
87	SafP-lomefloxacin	1.556	1.56	1.558	0.192567	0.256739	-0.42283	27.6905
88	SafQ-lomefloxacin	2.155	2.16	2.1575	0.333951	0.23175	-0.02203	49.2194
89	Balofloxacin	2.731	2.696	2.7135	0.43353	1.28985	0.27036	65.7301
90	Besifloxacin	2.459	2.5	2.4795	0.394364	1.65356	0.15996	59.6964
91	Ciprofloxacin	2.33	2.423	2.3765	0.375938	3.91332	0.10802	56.7481
92	Clinafloxacin	2.208	2.248	2.228	0.347915	1.79533	0.02903	52.1872
93	Danofloxacin	3.194	3.271	3.2325	0.509539	2.38206	0.48461	76.0751
94	Delafloxacin	4.533	4.556	4.5445	0.657486	0.506106	0.90165	89.7447
95	Enoxacin	1.891	1.926	1.9085	0.280692	1.8339	-0.16046	41.2755
96	Enrofloxacin	1.427	1.455	1.441	0.158664	1.9431	-0.50444	24.0776
97	Flumequine	4.516	4.541	4.5285	0.655954	0.552059	0.89734	89.645
98	Gatifloxacin	1.881	1.907	1.894	0.27738	1.37276	-0.1698	40.7516
99	Gemifloxacin	2.777	2.834	2.8055	0.44801	2.03172	0.31118	67.8558
100	Marbofloxacin	2.231	2.286	2.2585	0.35382	2.43524	0.04567	53.1528
101	Moxifloxacin	2.533	2.565	2.549	0.40637	1.25539	0.1938	61.5843
102	Nadifloxacin	4.007	4.031	4.019	0.604118	0.597163	0.75122	85.7874
103	Norfloxacin	1.873	1.912	1.8925	0.277036	2.06077	-0.17077	40.6974
104	Ofloxacin	2.234	2.263	2.2485	0.351893	1.28975	0.04024	52.8379
105	Orbifloxacin	1.594	1.62	1.607	0.206016	1.61792	-0.37096	30.1545
106	Pazufloxacin	1.74	1.801	1.7705	0.248096	3.44535	-0.25235	36.2276
107	Pefloxacine	2.954	3.018	2.986	0.47509	2.14334	0.38751	71.6453
108	Pipemidic acid	1.423	1.433	1.428	0.154728	0.70028	-0.51553	23.6125
109	Sarafloxacin	2.029	2.062	2.0455	0.310799	1.6133	-0.0756	46.1157
110	Sitafloxacin	2.645	2.682	2.6635	0.425453	1.38915	0.24759	64.5173
111	Sparfloxacin	2.321	2.327	2.324	0.366236	0.258176	0.08067	55.1767
112	Temafloxacin	2.041	2.065	2.053	0.312389	1.16902	-0.07112	46.3743
113	Tosufloxacin	2.497	2.534	2.5155	0.400624	1.47088	0.1776	60.6842
114	Trovafloxacin	3.828	3.882	3.855	0.586024	1.40078	0.70022	84.207
115	Lomefloxacin	1.789	1.798	1.7935	0.253701	0.501812	-0.23655	37.0771

## Sheet: Table S4
Table S4. Calculated theoretical descriptors
No	Name	MaxAbsEStateIndex	MaxEStateIndex	MinAbsEStateIndex	MinEStateIndex	qed	SPS	MolWt	HeavyAtomMolWt	ExactMolWt	NumValenceElectrons	NumRadicalElectrons	MaxPartialCharge	MinPartialCharge	MaxAbsPartialCharge	MinAbsPartialCharge	FpDensityMorgan1	FpDensityMorgan2	FpDensityMorgan3	BCUT2D_MWHI	BCUT2D_MWLOW	BCUT2D_CHGHI	BCUT2D_CHGLO	BCUT2D_LOGPHI	BCUT2D_LOGPLOW	BCUT2D_MRHI	BCUT2D_MRLOW	AvgIpc	BalabanJ	BertzCT	Chi0	Chi0n	Chi0v	Chi1	Chi1n	Chi1v	Chi2n	Chi2v	Chi3n	Chi3v	Chi4n	Chi4v	HallKierAlpha	Ipc	Kappa1	Kappa2	Kappa3	LabuteASA	PEOE_VSA1
1	MOXI Elaidic	15.9462	15.9462	0.00851135	-1.32417	0.119325	19.3958	665.891	609.443	665.42	264	0	0.340723	-0.492238	0.492238	0.340723	0.958333	1.625	2.27083	19.1422	9.91397	2.42556	-2.36619	2.45362	-2.4794	5.96842	-0.135065	3.83095	1.13396	1498.94	34.045	29.1905	29.1905	23.3498	18.7325	18.7325	14.248	14.248	10.6428	10.6428	7.88749	7.88749	-3.36	69260754853	35.9341	17.3425	8.61473	284.861	24.2103
2	MOXI DHA	15.9634	15.9634	0.00714471	-1.33431	0.155247	19.5962	711.919	657.487	711.405	278	0	0.340723	-0.492238	0.492238	0.340723	0.884615	1.48077	2.03846	19.1422	9.91495	2.4253	-2.36539	2.4534	-2.47916	5.96856	-0.134839	3.89172	1.10858	1797.83	36.8735	30.7214	30.7214	25.3498	18.9817	18.9817	13.8675	13.8675	10.1117	10.1117	7.38694	7.38694	-4.66	482251542484	38.5681	19.2537	9.80669	306.873	24.2103
3	MOXI 6-Heptenoic	15.7468	15.7468	0.000434042	-1.33091	0.397482	21.2432	511.594	477.322	511.248	198	0	0.340723	-0.492238	0.492238	0.340723	1.24324	2.02703	2.7027	19.1422	9.91426	2.42501	-2.3661	2.45279	-2.47939	5.96831	-0.135054	3.63218	1.51048	1301.19	26.2669	21.2492	21.2492	17.8498	13.1921	13.1921	10.4481	10.4481	8.03921	8.03921	6.10542	6.10542	-3.36	3.30084e+08	25.2963	10.1854	4.5975	214.847	24.2103
4	MOXI Crotonic	15.6254	15.6254	0.0059265	-1.33402	0.67662	22.4412	469.513	441.289	469.201	180	0	0.340723	-0.492238	0.492238	0.340723	1.23529	2	2.64706	19.1422	9.91797	2.42271	-2.35757	2.45201	-2.47388	5.96909	-0.12958	3.55923	1.63652	1265.66	24.1455	19.291	19.291	16.3498	11.7214	11.7214	9.35818	9.35818	7.26229	7.26229	5.59921	5.59921	-3.36	7.58941e+07	22.4331	8.44981	3.53803	195.752	24.2103
5	MOXI Octanoic	15.7841	15.7841	0.0198061	-1.32547	0.43887	21.1316	527.637	489.333	527.28	206	0	0.340723	-0.492238	0.492238	0.340723	1.13158	1.89474	2.57895	19.1422	9.91405	2.42512	-2.36618	2.45293	-2.4794	5.96831	-0.135063	3.65145	1.46464	1287.44	26.974	22.379	22.379	18.3498	14.0827	14.0827	11.0779	11.0779	8.48451	8.48451	6.4203	6.4203	-3.1	536681213	26.5049	10.9455	4.87156	221.902	24.2103
6	MOXI Linolenic	15.9416	15.9416	0.000464798	-1.32741	0.135789	19.7292	661.859	609.443	661.389	260	0	0.340723	-0.492238	0.492238	0.340723	0.979167	1.6875	2.39583	19.1422	9.91398	2.42548	-2.36619	2.45347	-2.4794	5.96846	-0.135065	3.83095	1.15023	1590.34	34.045	28.6715	28.6715	23.3498	18.0322	18.0322	13.514	13.514	10.0318	10.0318	7.43582	7.43582	-3.88	69260754853	35.4276	16.9805	8.39241	283.482	24.2103
7	MOXI Gamma Linolenic	15.9381	15.9381	0.0102472	-1.32925	0.135789	19.7292	661.859	609.443	661.389	260	0	0.340723	-0.492238	0.492238	0.340723	0.979167	1.66667	2.3125	19.1422	9.91422	2.42543	-2.36611	2.45342	-2.47939	5.96846	-0.135055	3.83095	1.16728	1590.34	34.045	28.6715	28.6715	23.3498	18.0322	18.0322	13.5409	13.5409	10.0204	10.0204	7.36886	7.36886	-3.88	69260754853	35.4276	16.9805	8.39241	283.482	24.2103
8	MOXI Geranic	15.8487	15.8487	0.000898485	-1.33393	0.353597	20.975	551.659	513.355	551.28	214	0	0.340723	-0.492238	0.492238	0.340723	1.175	1.925	2.575	19.1422	9.91613	2.4242	-2.35957	2.45279	-2.47501	5.9694	-0.129638	3.65054	1.48526	1467.82	28.7144	23.7052	23.7052	19.0995	14.1499	14.1499	11.669	11.669	8.41419	8.41419	6.31527	6.31527	-3.62	1057340827	27.9284	11.0998	5.25492	233.252	24.2103
9	MOXI Sorbic	15.7026	15.7026	0.00225343	-1.33648	0.484986	22.0833	495.551	465.311	495.217	190	0	0.340723	-0.492238	0.492238	0.340723	1.19444	1.97222	2.63889	19.1422	9.91787	2.42295	-2.35756	2.45213	-2.47395	5.96923	-0.129572	3.6082	1.58139	1343.4	25.5597	20.4457	20.4457	17.3498	12.3881	12.3881	9.74308	9.74308	7.49541	7.49541	5.70561	5.70561	-3.62	2.02421e+08	24.0911	9.44327	4.05878	207.792	24.2103
10	MOXI Acetic	15.5158	15.5158	0.0109961	-1.33084	0.78122	22.8438	443.475	417.267	443.186	170	0	0.340723	-0.492238	0.492238	0.340723	1.21875	1.96875	2.59375	19.1422	9.91953	2.41938	-2.35642	2.45159	-2.47022	5.96813	-0.132454	3.50273	1.68103	1188.59	22.7313	18.1363	18.1363	15.3118	11.022	11.022	9.03896	9.03896	7.07444	7.07444	5.47823	5.47823	-3.1	2.75639e+07	20.7833	7.49504	3.13234	183.712	24.2103
11	Fluoroquinolonic acid	13.4824	13.4824	0.0497222	-1.30865	0.920655	14.8421	281.67	272.598	281.025	98	0	0.340723	-0.477497	0.477497	0.340723	1.42105	2.10526	2.68421	35.4957	10.1158	2.26705	-2.11408	2.37165	-2.18424	6.30986	0.0694569	3.15793	2.45077	764.553	13.7317	9.69047	10.4464	8.98607	5.7597	6.13766	4.59896	5.00616	3.24489	3.53454	2.15132	2.30922	-1.88	38501.4	12.1691	4.06218	1.90076	111.583	9.67363
12	JF-170	14.8156	14.8156	0.144602	-1.27147	0.851538	19.7308	360.409	337.225	360.172	138	0	0.340723	-0.477497	0.477497	0.340723	1.23077	1.88462	2.46154	19.1422	10.0872	2.2945	-2.39765	2.37847	-2.54595	5.93257	-0.890303	3.39972	1.86063	952.636	18.6375	15.0354	15.0354	12.2657	8.95366	8.95366	8.00626	8.00626	5.56261	5.56261	3.65547	3.65547	-2.41	1.2304e+06	17.0264	5.80505	2.85816	150.193	19.0566
13	JF-171	14.6403	14.6403	0.00359208	-1.32443	0.841624	17.04	349.386	327.21	349.167	134	0	0.340725	-0.477497	0.477497	0.340725	1.36	2	2.56	19.1422	10.1498	2.27443	-2.39157	2.23013	-2.54782	5.91621	-0.89031	2.55067	2.14603	896.882	18.353	14.6208	14.6208	11.7312	8.27216	8.27216	6.99803	6.99803	4.80474	4.80474	3.10989	3.10989	-2.48	328210	17.3465	6.10695	3.08923	144.053	19.0566
14	JF-177	15.3102	15.3102	0.0519158	-1.30592	0.793037	21.4138	404.462	377.246	404.198	156	0	0.340723	-0.492238	0.492238	0.340723	1.34483	2.03448	2.58621	19.1422	10.0573	2.35951	-2.44983	2.43664	-2.60117	5.96718	-0.913196	3.48528	1.97152	1058.3	21.0851	17.2365	17.2365	13.6519	9.91625	9.91625	8.74919	8.74919	6.51328	6.51328	4.15736	4.15736	-2.61	4.63719e+06	19.6954	6.72532	3.1515	168.036	23.7934
15	JF-176	15.4006	15.4006	0.0593736	-1.41773	0.830291	19.4815	380.415	356.223	380.178	146	0	0.340723	-0.477497	0.477497	0.340723	1.37037	2.03704	2.59259	19.1456	10.0646	2.34562	-2.44796	2.31774	-2.60215	5.9344	-0.913198	2.58423	2.24099	984.549	20.0935	15.9218	15.9218	12.5794	8.9415	8.9415	7.6775	7.6775	5.741	5.741	3.60145	3.60145	-2.48	725844	19.2863	6.59762	3.07465	155.364	19.0566
16	JF-181	15.5281	15.5281	0.0672448	-1.29781	0.755648	24.9677	430.5	401.268	430.214	166	0	0.340723	-0.492238	0.492238	0.340723	1.25806	2	2.6129	19.1422	9.90557	2.46507	-2.41985	2.45552	-2.55513	5.96758	-0.920467	3.45416	1.70916	1138.07	22.0766	18.2281	18.2281	14.7244	10.9887	10.9887	9.82879	9.82879	7.50285	7.50285	5.76314	5.76314	-2.61	1.49065e+07	20.3015	6.94983	3.10663	179.76	23.7934
17	JF-172	14.7028	14.7028	0.107519	-1.29665	0.858811	17.04	348.398	325.214	348.172	134	0	0.340723	-0.477497	0.477497	0.340723	1.28	1.92	2.48	19.1422	10.0891	2.26502	-2.39757	2.26466	-2.54595	5.93112	-0.890303	2.55067	2.14603	894.555	18.353	14.7509	14.7509	11.7312	8.4023	8.4023	7.15383	7.15383	5.01104	5.01104	3.30305	3.30305	-2.41	328210	17.4142	6.14633	3.11308	144.834	19.0566
18	JF-174	12.3205	12.3205	0.244093	-1.23222	0.819031	17.2083	332.384	310.208	332.172	128	0	0.340726	-0.477497	0.477497	0.340726	1.33333	2	2.58333	16.3662	10.1841	2.26029	-2.38539	2.1672	-2.54774	5.91197	-0.890314	2.54341	2.06874	848.647	17.4828	14.19	14.19	11.3205	8.02631	8.02631	6.74034	6.74034	4.60659	4.60659	2.91584	2.91584	-2.48	227584	16.3803	5.8624	2.84394	139.108	19.0566
19	JF-175 (Cy7)	14.7403	14.7403	0.139812	-1.27372	0.889686	18.36	345.374	325.214	345.149	132	0	0.340723	-0.477497	0.477497	0.340723	1.24	2.04	2.76	19.1422	10.0919	2.27589	-2.23773	2.3774	-2.28641	5.93256	0.0694555	3.41678	1.91786	896.555	17.5517	13.7953	13.7953	12.0586	8.63388	8.63388	6.72687	6.72687	4.9522	4.9522	3.49476	3.49476	-2.41	1.02254e+06	16.0798	6.14633	2.88505	143.408	19.8903
20	Cy7+ (173)	14.9482	14.9482	0.147207	-1.27009	0.838697	19.8889	374.436	349.236	374.187	144	0	0.340723	-0.477497	0.477497	0.340723	1.22222	1.96296	2.62963	19.1422	10.0919	2.28642	-2.28256	2.3785	-2.42233	5.93256	-0.887358	3.43101	1.85455	978.576	19.3446	15.7425	15.7425	12.7657	9.45366	9.45366	8.35981	8.35981	5.77883	5.77883	3.95365	3.95365	-2.41	1.92856e+06	17.9767	6.33558	3.31542	156.558	19.0566
21	RedCy7 (179)	15.5629	15.5629	0.0702261	-1.32002	0.483547	22.025	544.563	517.347	544.199	204	0	0.340723	-0.477538	0.477538	0.340723	1.025	1.825	2.575	19.1422	10.0204	2.45509	-2.29851	2.39258	-2.47728	6.28875	-0.926055	3.72372	1.23161	1742.56	27.7584	21.5862	21.5862	19.2436	13.3949	13.3949	10.9342	10.9342	8.36652	8.36652	6.21592	6.21592	-4.51	2132855991	24.5248	8.75006	3.79708	227.59	19.6801
22	CIP 11Br UND	15.1563	15.1563	0.0979612	-1.29866	0.242696	15.9459	578.523	541.227	577.195	202	0	0.340723	-0.477497	0.477497	0.340723	0.945946	1.56757	2.16216	79.9187	10.0675	2.28622	-2.36158	2.37884	-2.48592	9.08888	-0.13115	3.73064	1.32006	1172.21	26.3632	21.3926	22.9786	17.9011	13.6078	14.7292	10.2715	11.0645	7.51876	8.0795	5.19436	5.59086	-2.42	3.22095e+08	27.6104	12.8926	6.91729	225.296	19.4734
23	CIP ACE Br	14.8619	14.8619	0.00222719	-1.30707	0.720053	17.2143	452.28	433.128	451.054	148	0	0.340723	-0.477497	0.477497	0.340723	1.17857	1.85714	2.42857	79.9187	10.0884	2.28475	-2.35813	2.37815	-2.48983	9.09156	-0.128044	3.52474	1.75364	1025.99	19.9993	15.0287	16.6147	13.4011	9.10778	10.2292	7.13773	7.69846	5.35881	5.83849	3.68939	4.04403	-2.42	4.06216e+06	18.9208	7.19606	3.27592	168.012	19.4734
24	CIP Ace Cl	14.8483	14.8483	0.0731516	-1.31401	0.784327	17.2143	407.829	388.677	407.105	148	0	0.340723	-0.477497	0.477497	0.340723	1.17857	1.85714	2.42857	35.4957	10.0884	2.28489	-2.3577	2.37813	-2.49018	6.26757	-0.128279	3.52474	1.75364	1025.99	19.9993	15.0287	15.7846	13.4011	9.10778	9.6423	7.13773	7.40499	5.35881	5.58744	3.68939	3.85842	-2.61	4.06216e+06	18.7394	7.0875	3.2152	164.448	19.4734
25	CIP But Br	14.9646	14.9646	0.0894782	-1.30418	0.643426	16.8667	480.334	457.15	479.086	160	0	0.340723	-0.477497	0.477497	0.340723	1.16667	1.86667	2.46667	79.9187	10.0875	2.28553	-2.36122	2.37836	-2.4861	9.08888	-0.131014	3.57175	1.64756	1058.38	21.4135	16.4429	18.0289	14.4011	10.1078	11.2292	7.79663	8.58963	5.76876	6.3295	3.98103	4.2614	-2.42	1.06438e+07	20.8367	8.37158	3.94633	180.742	19.4734
26	CIP But CF3	14.9302	14.9302	0.0148015	-4.39925	0.70083	17.125	455.408	434.24	455.147	172	0	0.389122	-0.477497	0.477497	0.389122	1.09375	1.75	2.3125	19.4131	10.0873	2.31176	-2.3617	2.37901	-2.48757	5.93321	-0.148819	3.56715	1.58099	1132.54	23.2064	16.9917	16.9917	15.0475	10.261	10.261	8.11928	8.11928	5.86683	5.86683	4.01166	4.01166	-3.11	1.88522e+07	22.0971	8.1022	4.41559	179.371	19.4734
27	CIP But Cl	14.9552	14.9552	0.053755	-1.3095	0.705337	16.8667	435.883	412.699	435.136	160	0	0.340723	-0.477497	0.477497	0.340723	1.16667	1.86667	2.46667	35.4957	10.0875	2.28555	-2.36118	2.37835	-2.48611	6.17471	-0.131024	3.57175	1.64756	1058.38	21.4135	16.4429	17.1988	14.4011	10.1078	10.6423	7.79663	8.1746	5.76876	6.03603	3.98103	4.11466	-2.61	1.06438e+07	20.6542	8.25742	3.88022	177.178	19.4734
28	CIP Hex Br	15.0385	15.0385	0.0929102	-1.30207	0.433802	16.5625	508.388	481.172	507.117	172	0	0.340723	-0.477497	0.477497	0.340723	1.09375	1.8125	2.4375	79.9187	10.0865	2.28582	-2.36154	2.37851	-2.48593	9.08887	-0.131143	3.61923	1.54274	1090.82	22.8277	17.8571	19.4431	15.4011	11.1078	12.2292	8.50374	9.29674	6.26876	6.8295	4.31048	4.70698	-2.42	2.81849e+07	22.7625	9.60289	4.67206	193.472	19.4734
29	CIP Hex Cl	15.0316	15.0316	0.0868608	-1.30627	0.477267	16.5625	463.937	436.721	463.167	172	0	0.340723	-0.477497	0.477497	0.340723	1.09375	1.8125	2.4375	35.4957	10.0865	2.28583	-2.36154	2.3785	-2.48593	6.17356	-0.131143	3.61923	1.54274	1090.82	22.8277	17.8571	18.613	15.4011	11.1078	11.6423	8.50374	8.88171	6.26876	6.53603	4.31048	4.49946	-2.61	2.81849e+07	22.5792	9.48366	4.60081	189.907	19.4734
30	CIP Pent CF3	14.975	14.975	0.00141517	-4.29256	0.654698	16.9697	469.435	446.251	469.162	178	0	0.388638	-0.477497	0.477497	0.388638	1.09091	1.75758	2.33333	19.4131	10.0868	2.29862	-2.36161	2.37902	-2.48627	5.93321	-0.139725	3.58011	1.52678	1149.01	23.9135	17.6988	17.6988	15.5475	10.761	10.761	8.47283	8.47283	6.09538	6.09538	4.20305	4.20305	-3.11	3.0297e+07	23.0618	8.6772	4.96105	185.736	19.4734
31	CIP Prop Br	14.9178	14.9178	0.0734077	-1.30551	0.685698	17.0345	466.307	445.139	465.07	154	0	0.340723	-0.477497	0.477497	0.340723	1.17241	1.86207	2.44828	79.9187	10.0879	2.28526	-2.36047	2.37827	-2.48675	9.08895	-0.130518	3.53368	1.70113	1042.18	20.7064	15.7358	17.3218	13.9011	9.60778	10.7292	7.44308	8.23608	5.55285	5.94935	3.84382	4.18301	-2.42	6.4579e+06	19.8774	7.7765	3.75067	174.377	19.4734
32	CIP Prop CF3	14.8769	14.8769	0.0136638	-4.58338	0.738329	17.2903	441.381	422.229	441.131	166	0	0.397284	-0.477497	0.477497	0.397284	1.09677	1.74194	2.29032	19.4132	10.0877	2.34669	-2.36182	2.37903	-2.49362	5.93323	-0.161105	3.51817	1.63809	1116.08	22.4993	16.2846	16.2846	14.5475	9.76102	9.76102	7.79605	7.79605	5.59616	5.59616	3.88815	3.88815	-3.11	1.11795e+07	21.1346	7.54075	4.21189	173.006	19.4734
33	CIP Prop Cl	14.9066	14.9066	0.0116617	-1.31156	0.749693	17.0345	421.856	400.688	421.12	154	0	0.340723	-0.477497	0.477497	0.340723	1.17241	1.86207	2.44828	35.4957	10.0879	2.28531	-2.36034	2.37825	-2.48682	6.18461	-0.130561	3.53368	1.70113	1042.18	20.7064	15.7358	16.4917	13.9011	9.60778	10.1423	7.44308	7.82105	5.55285	5.74183	3.84382	4.00549	-2.61	6.4579e+06	19.6954	7.66507	3.68577	170.813	19.4734
34	CIP Val Cl	14.9963	14.9963	0.084403	-1.30776	0.518028	16.7097	449.91	424.71	449.152	166	0	0.340723	-0.477497	0.477497	0.340723	1.12903	1.83871	2.45161	35.4957	10.087	2.28571	-2.36145	2.37843	-2.48596	6.17368	-0.131123	3.59124	1.59444	1074.59	22.1206	17.15	17.9059	14.9011	10.6078	11.1423	8.15019	8.52815	6.01876	6.28603	4.1337	4.32269	-2.61	1.7265e+07	21.6156	8.86384	4.39416	183.543	19.4734
35	CIP Propylo Br	14.9081	14.9081	0.142599	-1.27279	0.683072	18	452.324	429.14	451.091	150	0	0.340723	-0.477497	0.477497	0.340723	1.21429	1.92857	2.53571	79.9187	10.0882	2.28081	-2.35948	2.37813	-2.46571	9.08888	0.0694549	3.5186	1.70458	965.303	19.8361	15.5346	17.1206	13.4904	9.64272	10.7642	7.50749	8.30049	5.59238	6.15311	3.90387	4.15464	-1.93	4.34409e+06	19.3892	7.82991	3.67145	170.215	14.5735
36	CIP But Acro	14.9952	14.9952	0.0989325	-1.29811	0.833301	19.7667	413.449	389.257	413.175	158	0	0.340723	-0.477497	0.477497	0.340723	1.03333	1.73333	2.3	19.1422	9.84013	2.32158	-2.3889	2.38013	-2.50992	5.93339	-0.137976	3.5178	1.4685	1095.74	20.9908	16.6423	16.6423	14.4356	10.5921	10.5921	8.57642	8.57642	6.65787	6.65787	4.48926	4.48926	-2.9	1.0483e+07	19.0866	7.10719	3.1435	172.233	19.4734
37	CIP ACE Acro	14.8533	14.8533	0.0773344	-1.3113	0.814442	17.0357	385.395	365.235	385.144	146	0	0.340723	-0.477497	0.477497	0.340723	1.17857	1.85714	2.42857	19.1422	10.0883	2.2837	-2.35545	2.3781	-2.48144	5.93408	-0.125799	3.52474	1.76309	1049.58	19.9993	15.2281	15.2281	13.4011	9.18389	9.18389	7.15272	7.15272	5.37808	5.37808	3.70496	3.70496	-3.16	4.06216e+06	18.2149	6.77641	3.04241	159.82	19.4734
38	CIP Lipoic	15.1337	15.1337	0.0985753	-1.29815	0.405118	20.5429	519.664	489.424	519.166	188	0	0.340723	-0.477497	0.477497	0.340723	1.08571	1.85714	2.51429	33.1148	10.0833	2.28763	-2.36167	2.39955	-2.48596	8.76937	-0.131149	3.56204	1.247	1185.43	24.5264	19.5801	21.2131	16.9187	12.3481	14.7301	9.57876	12.3663	7.13852	10.1453	4.97568	8.00331	-2.2	1.4035e+08	24.4925	10.4223	5.3284	210.974	19.4734
39	CIP Palmitic	15.2155	15.2155	0.101545	-1.29595	0.202145	15.561	569.762	521.378	569.363	226	0	0.340723	-0.477497	0.477497	0.340723	0.853659	1.41463	1.95122	19.1422	10.042	2.2865	-2.36158	2.37909	-2.48592	5.93328	-0.131151	3.80949	1.18742	1231.19	29.1917	24.8431	24.8431	19.9011	16.0476	16.0476	11.9967	11.9967	8.73869	8.73869	6.05698	6.05698	-2.9	2254344044	31.0448	15.3625	8.55369	243.254	19.4734
40	CIP Sorbic	14.99	14.99	0.0796109	-1.31014	0.588379	17.2258	425.46	401.268	425.175	162	0	0.340723	-0.477497	0.477497	0.340723	1.12903	1.83871	2.45161	19.1422	10.0881	2.28419	-2.35594	2.37822	-2.48193	5.93446	-0.125825	3.59124	1.63691	1155.6	22.1206	17.253	17.253	14.9011	10.353	10.353	7.8335	7.8335	5.74582	5.74582	3.93025	3.93025	-3.42	1.7265e+07	20.8367	8.37158	4.1006	178.225	19.4734
41	CIP Geranic	15.1362	15.1362	0.0258284	-1.30759	0.464655	16.5143	481.568	449.312	481.238	186	0	0.340723	-0.477497	0.477497	0.340723	1.11429	1.8	2.4	19.1422	10.0851	2.28526	-2.35723	2.3786	-2.4827	5.93469	-0.125889	3.64061	1.51823	1277.55	25.2753	20.5125	20.5125	16.6508	12.1148	12.1148	9.75944	9.75944	6.66459	6.66459	4.53862	4.53862	-3.42	9.03898e+07	24.6966	10.0571	5.46922	203.685	19.4734
42	CIP DHA	15.2508	15.2508	0.0845022	-1.30797	0.175819	16.1277	641.828	593.444	641.363	250	0	0.340723	-0.477497	0.477497	0.340723	0.808511	1.34043	1.85106	19.1422	10.0872	2.28616	-2.36104	2.37895	-2.48575	5.93343	-0.13093	3.9136	1.14087	1602.03	33.4343	27.5287	27.5287	22.9011	16.9466	16.9466	11.958	11.958	8.36589	8.36589	5.6094	5.6094	-4.46	41558099127	35.3952	18.6273	10.8016	277.306	19.4734
43	CIP Elaidic	15.2337	15.2337	0.0989132	-1.29783	0.140131	15.5814	595.8	545.4	595.379	236	0	0.340723	-0.477497	0.477497	0.340723	0.883721	1.48837	2.09302	19.1422	10.0712	2.28654	-2.36158	2.37912	-2.48592	5.93331	-0.131151	3.8459	1.15159	1308.39	30.6059	25.9978	25.9978	20.9011	16.6975	16.6975	12.3384	12.3384	8.89693	8.89693	6.10995	6.10995	-3.16	5958345323	32.7476	16.6236	9.41133	255.294	19.4734
44	CIP Oleic	15.2337	15.2337	0.0989132	-1.29783	0.140131	15.5814	595.8	545.4	595.379	236	0	0.340723	-0.477497	0.477497	0.340723	0.883721	1.48837	2.09302	19.1422	10.0712	2.28654	-2.36158	2.37912	-2.48592	5.93331	-0.131151	3.8459	1.15159	1308.39	30.6059	25.9978	25.9978	20.9011	16.6975	16.6975	12.3384	12.3384	8.89693	8.89693	6.10995	6.10995	-3.16	5958345323	32.7476	16.6236	9.41133	255.294	19.4734
45	CIP But DIM	15.3918	15.3918	0.0250379	-1.33641	0.246212	18.2642	730.769	690.449	730.293	278	0	0.340723	-0.477497	0.477497	0.340723	0.641509	1.07547	1.49057	19.1436	10.0859	2.30701	-2.37157	2.39287	-2.49147	5.94473	-0.131213	4.07474	0.848814	2283.31	37.1283	29.1003	29.1003	25.4773	18.216	18.216	14.5726	14.5726	11.0939	11.0939	7.83738	7.83738	-5.31	1547609925064	34.7584	13.5895	6.61936	301.753	34.047
46	CIP Hex DIM	15.3777	15.3777	0.0580506	-1.32984	0.19513	18.0364	758.823	714.471	758.324	290	0	0.340723	-0.477497	0.477497	0.340723	0.618182	1.07273	1.50909	19.1436	10.0843	2.3058	-2.36476	2.3931	-2.48623	5.94474	-0.13116	4.10611	0.796853	2319.35	38.5425	30.5145	30.5145	26.4773	19.216	19.216	15.2797	15.2797	11.5939	11.5939	8.1719	8.1719	-5.31	4087860810848	36.6552	14.7352	7.28694	314.483	34.047
47	CIP Ace DIM	15.4182	15.4182	0.035314	-1.34488	0.280739	18.5098	702.715	666.427	702.261	266	0	0.340723	-0.477497	0.477497	0.340723	0.627451	1.03922	1.43137	19.1436	10.0867	2.31346	-2.38993	2.39265	-2.53724	5.94495	-0.132354	4.03984	0.91244	2247.29	35.7141	27.6861	27.6861	24.4773	17.216	17.216	13.9036	13.9036	10.5878	10.5878	7.45117	7.45117	-5.31	581059320601	32.8689	12.4758	5.9813	289.023	34.047
48	CIP UND DIM	15.367	15.367	0.0737939	-1.31859	0.111053	17.5333	828.958	774.526	828.402	320	0	0.340723	-0.477497	0.477497	0.340723	0.566667	0.983333	1.41667	19.1436	10.0614	2.30588	-2.36164	2.39372	-2.48592	5.94483	-0.131158	4.1769	0.701267	2409.6	42.078	34.05	34.05	28.9773	21.716	21.716	17.0475	17.0475	12.8439	12.8439	9.05578	9.05578	-5.31	46123761642733	41.4253	17.7299	8.91127	346.308	34.047
49	CIP-Ace-Ment	15.2433	15.2433	0.0341315	-1.30715	0.577414	24.2895	527.637	489.333	527.28	206	0	0.340723	-0.477497	0.477497	0.340723	1.10526	1.81579	2.44737	19.1422	9.75233	2.32907	-2.38472	2.38317	-2.50135	5.93332	-0.141496	3.72546	1.26806	1279.19	27.1371	22.4897	22.4897	18.1339	13.8966	13.8966	11.6797	11.6797	8.6267	8.6267	6.18084	6.18084	-2.94	5.1277e+08	26.6586	10.6724	5.3015	221.902	24.2103
50	CIP-Ace-Ment 2 odw	15.2415	15.2415	0.0231976	-1.30263	0.53701	24.6579	527.637	489.333	527.28	206	0	0.340723	-0.477497	0.477497	0.340723	1.10526	1.81579	2.44737	19.1422	9.75224	2.33981	-2.38069	2.38327	-2.48738	5.93297	-0.156842	3.69737	1.2629	1279.19	27.1371	22.4897	22.4897	18.1171	13.9047	13.9047	11.7539	11.7539	8.58126	8.58126	6.19391	6.19391	-2.94	4.80054e+08	26.6586	10.6724	5.43646	221.902	19.3104
51	CIP-Prop-Tym 2 odw	15.2291	15.2291	0.0920671	-1.30553	0.329574	16.1795	535.616	501.344	535.248	206	0	0.340723	-0.477497	0.477497	0.340723	1.10256	1.82051	2.46154	19.1422	10.0053	2.28418	-2.35871	2.37969	-2.46923	5.93306	-0.134365	3.73119	1.24441	1486.18	27.8442	22.5755	22.5755	18.6171	13.5228	13.5228	10.885	10.885	7.63143	7.63143	5.25052	5.25052	-3.72	7.97499e+08	26.87	10.8042	5.68304	226.14	19.3104
52	CIP-Prop-Ment 2 odw	15.2428	15.2428	0.0079543	-1.29738	0.484981	24.3333	541.664	501.344	541.295	212	0	0.340723	-0.477497	0.477497	0.340723	1.10256	1.82051	2.46154	19.1422	9.75214	2.33485	-2.37363	2.3833	-2.47036	5.9329	-0.155859	3.73119	1.21199	1295.72	27.8442	23.1968	23.1968	18.6171	14.4047	14.4047	12.0694	12.0694	8.8607	8.8607	6.34788	6.34788	-2.94	7.97499e+08	27.6203	11.2754	5.97842	228.267	19.3104
53	CIP-But-Ment 2 odw	15.2457	15.2457	0.0311558	-1.29305	0.431621	24.025	555.691	513.355	555.311	218	0	0.340723	-0.477497	0.477497	0.340723	1.1	1.825	2.475	19.1422	9.7521	2.33285	-2.36895	2.38335	-2.4663	5.93289	-0.155661	3.74456	1.16659	1312.27	28.5513	23.9039	23.9039	19.1171	14.9047	14.9047	12.4229	12.4229	9.08379	9.08379	6.54548	6.54548	-2.94	1286536665	28.5837	11.8887	6.18996	234.631	19.3104
54	CIP-But-Tym 2 odw	15.2338	15.2338	0.101621	-1.30033	0.292852	16.075	549.643	513.355	549.264	212	0	0.340723	-0.477497	0.477497	0.340723	1.1	1.825	2.475	19.1422	10.0051	2.28332	-2.36	2.37974	-2.46603	5.93305	-0.134164	3.74456	1.19523	1503.07	28.5513	23.2826	23.2826	19.1171	14.0228	14.0228	11.2386	11.2386	7.85452	7.85452	5.44812	5.44812	-3.72	1286536665	27.8321	11.4094	5.89105	232.505	19.3104
55	CIP-But-Tym 2 odw Dipod	15.7928	15.7928	0.035163	-0.801124	0.0670018	14.7679	767.939	713.507	767.395	298	0	0.343162	-0.461938	0.461938	0.343162	0.785714	1.35714	1.91071	19.1422	10.0051	2.29119	-2.36004	2.38283	-2.46604	5.94461	-0.135163	3.99325	1.0308	2147.92	40.0949	33.4908	33.4908	26.7818	19.9393	19.9393	15.8429	15.8429	10.6173	10.6173	7.28091	7.28091	-5.03	2739281771169	40.6277	17.8344	9.84794	328.076	23.6776
56	CIP-Pent-Ment 2 odw	15.2497	15.2497	0.049106	-1.28943	0.29969	23.7317	569.718	525.366	569.326	224	0	0.340723	-0.477497	0.477497	0.340723	1.07317	1.80488	2.46341	19.1422	9.75209	2.33199	-2.36608	2.3834	-2.46539	5.9329	-0.155617	3.76872	1.12591	1328.84	29.2584	24.611	24.611	19.6171	15.4047	15.4047	12.7765	12.7765	9.33379	9.33379	6.70323	6.70323	-2.94	2100362380	29.5489	12.5122	6.76498	240.996	19.3104
57	CIP-Pent-Tym 2 odw	15.2393	15.2393	0.109297	-1.29598	0.19777	15.9756	563.67	525.366	563.28	218	0	0.340723	-0.477497	0.477497	0.340723	1.07317	1.80488	2.46341	19.1422	10.005	2.28299	-2.36042	2.37981	-2.46533	5.93305	-0.134119	3.76872	1.15139	1519.98	29.2584	23.9897	23.9897	19.6171	14.5228	14.5228	11.5921	11.5921	8.10452	8.10452	5.60586	5.60586	-3.72	2100362380	28.7959	12.0251	6.45329	238.87	19.3104
58	CIP-Hex-Ment 2 odw Dipod	15.8506	15.8506	0.017736	-0.629414	0.0843201	25.7069	804.145	729.553	803.561	322	0	0.343162	-0.462046	0.462046	0.343162	0.862069	1.60345	2.31034	19.1422	9.68119	2.34043	-2.3718	2.41946	-2.4652	5.94392	-0.155613	4.03545	0.959313	1775.29	41.5091	36.7454	36.7454	27.7986	23.2014	23.2014	19.4771	19.4771	14.4022	14.4022	10.2842	10.2842	-3.2	7665478745195	44.355	20.374	11.3347	347.824	18.9407
59	CIP-Hex-Tymt 2 odw	15.2452	15.2452	0.115567	-1.29229	0.172532	15.881	577.697	537.377	577.295	224	0	0.340723	-0.477497	0.477497	0.340723	1.04762	1.78571	2.45238	19.1422	10.0049	2.28286	-2.36057	2.37987	-2.46518	5.93306	-0.134111	3.78618	1.1121	1536.91	29.9655	24.6968	24.6968	20.1171	15.0228	15.0228	11.9457	11.9457	8.35452	8.35452	5.78264	5.78264	-3.72	3410924085	29.7614	12.6507	6.67015	245.235	19.3104
60	CIP-Hex-Tymt 2 odw Dipod	15.8162	15.8162	0.0960296	-0.722781	0.0519031	14.5833	824.047	761.551	823.457	322	0	0.343162	-0.461955	0.461955	0.343162	0.733333	1.3	1.85	19.1422	10.0049	2.2904	-2.36061	2.38318	-2.46519	5.94437	-0.135065	4.04945	0.955753	2218.82	42.9233	36.3193	36.3193	28.7818	21.9393	21.9393	17.2571	17.2571	11.6173	11.6173	7.94711	7.94711	-5.03	19057186773198	44.5208	20.4889	11.6178	353.536	23.6776
61	CIP-Ace-Tym 2 odw	15.2255	15.2255	0.079951	-1.31179	0.365464	16.2895	521.589	489.333	521.233	200	0	0.340723	-0.477497	0.477497	0.340723	1.10526	1.81579	2.44737	19.1422	10.0056	2.28659	-2.35487	2.37963	-2.48358	5.93315	-0.135336	3.69737	1.29988	1469.3	27.1371	21.8684	21.8684	18.1171	13.0228	13.0228	10.5695	10.5695	7.35198	7.35198	5.09944	5.09944	-3.72	4.80054e+08	25.9098	10.2097	5.15425	219.775	19.3104
62	CIP-Ace-Tym 2 odw Dipod	15.2273	15.2273	0.0624157	-1.31631	0.497654	15.8158	521.589	489.333	521.233	200	0	0.340723	-0.483468	0.483468	0.340723	1.10526	1.81579	2.44737	19.1422	10.0057	2.28898	-2.36037	2.37966	-2.49874	5.93346	-0.133205	3.72546	1.30522	1469.3	27.1371	21.8684	21.8684	18.1339	13.0147	13.0147	10.4888	10.4888	7.38671	7.38671	5.0792	5.0792	-3.88	5.1277e+08	25.7563	10.1156	4.96915	219.775	24.2103
63	Cip Prop 5H triazole	15.027	15.027	0.124554	-1.28444	0.639378	17.3871	426.452	403.268	426.182	162	0	0.340723	-0.477497	0.477497	0.340723	1.16129	1.93548	2.58065	19.1422	10.0884	2.28149	-2.35929	2.37815	-2.47152	5.93267	0.069454	3.4708	1.3976	1180.03	21.5348	16.9459	16.9459	15.008	10.4414	10.4414	8.13108	8.13108	6.10167	6.10167	4.21636	4.21636	-3.27	2.16837e+07	19.6792	7.76776	3.78373	176.835	14.5735
64	Cip Prop tiazol 2 odw	15.0466	15.0466	0.0203511	-1.30629	0.569907	17.0938	456.499	435.331	456.127	166	0	0.340723	-0.477497	0.477497	0.340723	1.1875	1.9375	2.5625	32.1335	10.0879	2.28511	-2.35538	2.37841	-2.47824	7.112	0.069419	3.46344	1.40234	1261.16	22.405	17.1609	17.9774	15.4187	10.4381	11.3178	8.15989	9.05446	6.02247	6.83661	4.18688	4.75521	-3.11	3.14797e+07	20.7738	8.1022	3.79789	186.062	14.5735
65	Cip tiazol	15.036	15.036	0.0689922	-1.31673	0.623764	16.4062	457.487	437.327	457.122	166	0	0.340723	-0.477497	0.477497	0.340723	1.1875	1.9375	2.5625	32.1335	10.0888	2.28753	-2.35763	2.37857	-2.49913	7.13322	0.0694482	3.49659	1.41344	1263.42	22.405	16.9538	17.7703	15.4187	10.2419	11.1216	7.87777	8.77234	5.82518	6.51371	4.01427	4.53284	-3.47	3.23181e+07	20.4337	7.89849	3.68195	185.246	19.4734
66	Cip tiazol 2 odw	15.0484	15.0484	0.0021809	-1.31081	0.634003	16.5312	456.499	435.331	456.127	166	0	0.340723	-0.477497	0.477497	0.340723	1.1875	1.9375	2.5625	32.1335	10.0878	2.28751	-2.3601	2.37851	-2.49064	7.09161	-0.130284	3.49659	1.41344	1261.16	22.405	17.1609	17.9774	15.4187	10.449	11.3287	8.10672	9.08584	6.03041	6.81003	4.18632	4.79364	-3.27	3.23181e+07	20.6226	8.01145	3.74616	186.062	19.4734
67	Cip Ace 124 triazol	15.0236	15.0236	0.0584454	-1.3236	0.559892	16.4062	441.423	421.263	441.156	166	0	0.340723	-0.477497	0.477497	0.340723	1.1875	1.9375	2.5625	19.1422	10.0888	2.28767	-2.35731	2.37835	-2.50003	5.93443	0.0694479	3.49659	1.41344	1261.18	22.405	16.9154	16.9154	15.4187	10.2074	10.2074	7.87803	7.87803	5.82107	5.82107	4.00547	4.00547	-3.96	3.23181e+07	19.9713	7.62408	3.5268	180.003	24.4574
68	Cip But 5H triazol	15.0558	15.0558	0.129442	-1.28173	0.600092	17.2188	440.479	415.279	440.197	168	0	0.340723	-0.477497	0.477497	0.340723	1.15625	1.9375	2.59375	19.1422	10.088	2.28137	-2.36019	2.37824	-2.46653	5.93267	0.0694538	3.49452	1.33913	1196.59	22.2419	17.653	17.653	15.508	10.9414	10.9414	8.48463	8.48463	6.3179	6.3179	4.4288	4.4288	-3.27	3.52138e+07	20.6226	8.34363	3.97408	183.2	14.5735
69	Cip Ace 3,5 di Me pyrozol	15.1241	15.1241	0.0853413	-1.30841	0.615193	16.8529	467.501	441.293	467.197	178	0	0.340723	-0.477497	0.477497	0.340723	1.11765	1.82353	2.41176	19.1422	10.0883	2.28583	-2.35592	2.3784	-2.48532	5.9332	0.0693898	3.57312	1.3739	1365.92	24.1455	19.1225	19.1225	16.2233	11.3813	11.3813	9.1321	9.1321	6.58911	6.58911	4.69465	4.69465	-3.53	7.09394e+07	22.2715	8.35477	3.98001	194.539	14.5735
70	Cip Ace 5H triazol	14.9944	14.9944	0.118396	-1.2877	0.679097	17.5667	412.425	391.257	412.166	156	0	0.340723	-0.477497	0.477497	0.340723	1.2	1.96667	2.6	19.1422	10.0889	2.28188	-2.35701	2.37819	-2.46752	5.93266	0.0694543	3.44836	1.46143	1163.49	20.8277	16.2388	16.2388	14.508	9.94142	9.94142	7.82529	7.82529	5.80124	5.80124	4.05138	4.05138	-3.27	1.32056e+07	18.7393	7.20604	3.3236	170.47	14.5735
71	Cip Val 5H triazol	15.0813	15.0813	0.133396	-1.27945	0.522167	17.0606	454.506	427.29	454.213	174	0	0.340723	-0.477497	0.477497	0.340723	1.12121	1.87879	2.54545	19.1422	10.0877	2.28136	-2.36049	2.37832	-2.46544	5.93268	0.0694535	3.51846	1.28566	1213.15	22.949	18.3601	18.3601	16.008	11.4414	11.4414	8.83819	8.83819	6.5679	6.5679	4.5817	4.5817	-3.27	5.74365e+07	21.5692	8.93302	4.47478	189.565	14.5735
72	Cip Ace 3,5 di Me pyrozol 2 odw	15.1259	15.1259	0.0336987	-1.31293	0.61832	16.3235	467.501	441.293	467.197	178	0	0.340723	-0.477497	0.477497	0.340723	1.11765	1.82353	2.41176	19.1422	10.0882	2.28823	-2.36104	2.37849	-2.49563	5.93327	-0.131905	3.58631	1.38279	1365.92	24.1455	19.1225	19.1225	16.2233	11.3813	11.3813	9.08885	9.08885	6.63288	6.63288	4.668	4.668	-3.69	7.24719e+07	22.1195	8.26567	3.92877	194.539	19.4734
73	SafP–ciprofloxacin	15.3374	15.3374	0.031295	-1.56894	0.621488	20.8378	507.522	481.314	507.192	192	0	0.339479	-0.544606	0.544606	0.339479	1.18919	1.89189	2.51351	19.1422	10.0279	2.46252	-2.38903	2.38626	-2.56819	6.19844	-0.934948	3.6111	1.32599	1542.6	26.2229	20.5307	20.5307	17.5818	12.2981	12.2981	10.2899	10.2899	7.82406	7.82406	5.70521	5.70521	-3.99	3.18226e+08	23.4111	8.00508	3.63865	210.938	24.4746
74	SafQ–ciprofloxacin	15.4146	15.4146	0.0276219	-1.57139	0.511865	19.5128	529.528	505.336	529.176	198	0	0.339227	-0.544606	0.544606	0.339227	1.10256	1.84615	2.53846	19.1422	10.0202	2.46508	-2.38924	2.39359	-2.57103	6.28877	-0.928737	3.69252	1.21095	1715.23	27.0513	20.8401	20.8401	18.7436	12.8755	12.8755	10.563	10.563	8.1398	8.1398	5.95995	5.95995	-4.51	1371291648	23.5954	8.24261	3.64204	221.225	24.4746
75	SafP–gatifloxacin	15.832	15.832	0.0170632	-1.60339	0.557504	24.375	551.575	521.335	551.218	210	0	0.339479	-0.544606	0.544606	0.339479	1.275	2	2.6	19.1422	10.0274	2.50309	-2.43639	2.44635	-2.61929	6.19862	-0.956281	3.65661	1.41525	1654.67	28.6705	22.7319	22.7319	18.9681	13.2607	13.2607	11.0819	11.0819	8.55975	8.55975	6.30921	6.30921	-4.19	1164519344	26.0543	8.9148	3.72783	228.781	29.2115
76	SafQ–gatifloxacin	15.9092	15.9092	0.0234275	-1.60585	0.460357	22.9762	573.581	545.357	573.202	216	0	0.339227	-0.544606	0.544606	0.339227	1.2381	2	2.66667	19.1422	10.0195	2.50507	-2.43643	2.44983	-2.62152	6.28893	-0.95036	3.73233	1.28531	1828.82	29.4989	23.0413	23.0413	20.1299	13.838	13.838	11.355	11.355	8.87549	8.87549	6.56395	6.56395	-4.71	5009420631	26.2054	9.14752	3.74294	239.068	29.2115
77	SafP-pipemidic acid	12.5434	12.5434	0.130786	-1.52969	0.585336	19.1714	479.497	454.297	479.192	182	0	0.339479	-0.544606	0.544606	0.339479	1.22857	1.94286	2.57143	16.3696	10.0279	2.4621	-2.37756	2.3241	-2.56962	6.19835	-0.934958	3.17708	1.42905	1429.74	25.0682	19.6854	19.6854	16.6367	11.3708	11.3708	9.02395	9.02395	6.86804	6.86804	4.96558	4.96558	-4.06	7.73133e+07	22.7184	8.01316	3.56762	199.852	24.4746
78	SafQ-pipemidic acid	12.5851	12.5851	0.127113	-1.53214	0.491699	17.8649	501.503	478.319	501.176	188	0	0.339227	-0.544606	0.544606	0.339227	1.18919	1.94595	2.64865	16.3695	10.0203	2.46465	-2.37787	2.36151	-2.57242	6.28869	-0.928747	3.26926	1.28992	1600.7	25.8966	19.9948	19.9948	17.7985	11.9481	11.9481	9.29704	9.29704	7.18379	7.18379	5.22032	5.22032	-4.58	3.36125e+08	22.8569	8.23492	3.55852	210.139	24.4746
79	SafP-norfloxacin	15.2247	15.2247	0.00578837	-1.59412	0.630571	19	495.511	469.303	495.192	188	0	0.339479	-0.544606	0.544606	0.339479	1.22222	1.91667	2.52778	19.1422	10.0279	2.46168	-2.38894	2.33796	-2.56819	6.19843	-0.934948	3.18194	1.46477	1479.92	25.9384	20.2463	20.2463	17.0474	11.7467	11.7467	9.43743	9.43743	7.27249	7.27249	5.35278	5.35278	-3.99	1.11327e+08	23.7379	8.29904	3.57849	205.579	24.4746
80	SafQ-norfloxacin	15.3018	15.3018	0.00946144	-1.59658	0.520492	17.7368	517.517	493.325	517.176	194	0	0.339227	-0.544606	0.544606	0.339227	1.15789	1.89474	2.57895	19.1422	10.0202	2.46424	-2.38916	2.36855	-2.57103	6.28875	-0.928737	3.27365	1.3176	1651.54	26.7669	20.5557	20.5557	18.2091	12.3241	12.3241	9.71053	9.71053	7.58823	7.58823	5.60752	5.60752	-4.51	4.83914e+08	23.8627	8.52091	3.57508	215.865	24.4746
81	SafP-enoxacin	15.1622	15.1622	0.0747816	-1.6219	0.604429	19	496.499	471.299	496.187	188	0	0.339479	-0.544606	0.544606	0.339479	1.25	1.94444	2.55556	19.1422	10.0279	2.46321	-2.38332	2.33128	-2.56967	6.19838	-0.934954	3.18194	1.46477	1482.08	25.9384	20.1161	20.1161	17.0474	11.6166	11.6166	9.28163	9.28163	7.0662	7.0662	5.15963	5.15963	-4.06	1.11327e+08	23.6712	8.26165	3.55886	204.798	24.4746
82	SafQ-enoxacin	15.2393	15.2393	0.0686935	-1.62436	0.502822	17.7368	518.505	495.321	518.171	194	0	0.339227	-0.544606	0.544606	0.339227	1.21053	1.94737	2.63158	19.1422	10.0203	2.46573	-2.38358	2.36526	-2.57247	6.28872	-0.928743	3.27365	1.3176	1653.81	26.7669	20.4255	20.4255	18.2091	12.194	12.194	9.55473	9.55473	7.38194	7.38194	5.41437	5.41437	-4.58	4.83914e+08	23.7968	8.4841	3.55628	215.085	24.4746
83	SafP-moxifloxacin	16.05	16.05	0.00843532	-1.59528	0.536098	26.8571	577.613	545.357	577.234	220	0	0.339479	-0.544606	0.544606	0.339479	1.21429	1.97619	2.64286	19.1422	9.91288	2.5639	-2.40608	2.47555	-2.58037	6.19865	-0.962877	3.56521	1.32796	1739.66	29.662	23.7234	23.7234	20.0406	14.3332	14.3332	12.1615	12.1615	9.64161	9.64161	7.62864	7.62864	-4.19	3671177681	26.6927	9.15387	3.73331	240.505	29.2115
84	SafQ-moxifloxacin	16.1271	16.1271	0.0179838	-1.59773	0.443683	25.4091	599.619	569.379	599.218	226	0	0.339227	-0.544606	0.544606	0.339227	1.18182	1.97727	2.70455	19.1422	9.91267	2.5651	-2.40625	2.47969	-2.58347	6.28896	-0.957067	3.63394	1.22297	1914.94	30.4905	24.0328	24.0328	21.2023	14.9105	14.9105	12.4346	12.4346	9.95735	9.95735	7.88338	7.88338	-4.71	15765038762	26.883	9.39281	3.75967	250.792	29.2115
85	SafP-sparfloxacin	16.3751	16.3751	0.12574	-1.74259	0.420393	26	568.581	538.341	568.225	216	0	0.339479	-0.544606	0.544606	0.339479	1.14634	1.78049	2.34146	19.1457	10.0209	2.54036	-2.47588	2.43639	-2.66499	6.19876	-0.97687	3.64778	1.45442	1710.84	29.7039	23.0718	23.0718	19.2783	13.4762	13.4762	11.5432	11.5432	8.92407	8.92407	6.62727	6.62727	-4.26	1529518939	26.9366	8.8685	3.70868	233.173	30.2083
86	SafQ-sparfloxacin	16.4522	16.4522	0.0730544	-1.74504	0.347944	24.5581	590.587	562.363	590.209	222	0	0.339227	-0.544606	0.544606	0.339227	1.11628	1.7907	2.4186	19.1457	10.0145	2.54193	-2.47585	2.4426	-2.66682	6.28904	-0.97121	3.7235	1.31972	1886.02	30.5323	23.3812	23.3812	20.4401	14.0536	14.0536	11.8163	11.8163	9.23981	9.23981	6.88202	6.88202	-4.78	6580306869	27.0773	9.10781	3.73241	243.46	30.2083
87	SafP-lomefloxacin	15.9224	15.9224	0.13918	-1.7152	0.600325	23.1579	527.528	500.312	527.198	200	0	0.339479	-0.544606	0.544606	0.339479	1.28947	2	2.60526	19.1456	10.0274	2.50172	-2.43436	2.37335	-2.62012	6.19852	-0.956284	3.21998	1.5422	1576.12	27.6789	21.4171	21.4171	17.8956	12.2859	12.2859	10.0102	10.0102	7.78747	7.78747	5.7533	5.7533	-4.06	2.44082e+08	25.5838	8.75893	3.61715	216.109	24.4746
88	SafQ-lomefloxacin	15.9996	15.9996	0.0864952	-1.71766	0.494636	21.75	549.534	524.334	549.182	206	0	0.339227	-0.544606	0.544606	0.339227	1.25	2	2.675	19.1456	10.0195	2.5037	-2.43441	2.39321	-2.62233	6.28885	-0.950362	3.31044	1.38148	1749.08	28.5073	21.7265	21.7265	19.0574	12.8633	12.8633	10.2833	10.2833	8.10321	8.10321	6.00804	6.00804	-4.58	1060517486	25.6849	8.98261	3.62632	226.396	24.4746
89	Balofloxacin	15.2062	15.2062	0.0482185	-1.30774	0.816956	19.8214	389.427	365.235	389.175	150	0	0.340723	-0.492238	0.492238	0.340723	1.35714	2.10714	2.71429	19.1422	10.0278	2.31845	-2.35183	2.436	-2.44515	5.96722	0.0694514	3.52242	1.99139	999.334	19.9993	15.9964	15.9964	13.4559	9.56697	9.56697	7.52575	7.52575	5.71885	5.71885	4.14004	4.14004	-2.61	4.11347e+06	18.7394	7.0875	3.01237	161.251	24.6272
90	Besifloxacin	15.0234	15.0234	0.00663927	-1.3237	0.835805	20.7037	393.846	372.678	393.126	144	0	0.340723	-0.477497	0.477497	0.340723	1.2963	2.03704	2.7037	35.4957	10.0866	2.30387	-2.27269	2.41945	-2.36223	6.37601	0.0694546	3.43775	1.97676	986.549	19.2922	14.7506	15.5065	12.8799	9.18824	9.5662	7.43452	7.81248	5.37859	5.7366	3.89236	4.30154	-2.12	2.15309e+06	18.253	6.79887	3.18835	159.866	20.3072
91	Ciprofloxacin	14.6077	14.6077	0.137208	-1.2751	0.89323	18.125	331.347	313.203	331.133	126	0	0.340723	-0.477497	0.477497	0.340723	1.25	1.95833	2.58333	19.1422	10.0902	2.27638	-2.29774	2.37707	-2.43489	5.93259	0.0694557	3.4039	1.9486	882.76	16.8446	13.0881	13.0881	11.5586	8.13388	8.13388	6.37331	6.37331	4.72911	4.72911	3.31386	3.31386	-2.41	672747	15.1373	5.59217	2.44786	137.043	19.8903
92	Clinafloxacin	14.7581	14.7581	0.00143093	-1.32646	0.871298	20.44	365.792	348.656	365.094	132	0	0.340723	-0.477497	0.477497	0.340723	1.36	2.08	2.64	35.4957	10.0923	2.31096	-2.22649	2.4208	-2.27379	6.37608	0.0694551	3.30154	2.02799	954.529	17.878	13.3364	14.0923	11.8799	8.18824	8.5662	6.72741	7.10538	4.89545	5.25347	3.50483	3.91401	-2.12	745230	16.3539	5.70803	2.58121	147.136	20.3072
93	Danofloxacin	14.9035	14.9035	0.152337	-1.26789	0.910988	25.3846	357.385	337.225	357.149	136	0	0.340723	-0.477497	0.477497	0.340723	1.19231	1.96154	2.53846	19.1422	10.0871	2.42081	-2.33655	2.39732	-2.44481	5.93319	0.0694553	3.2647	1.69583	995.667	18.1624	14.483	14.483	12.4356	9.02338	9.02338	7.77155	7.77155	6.09531	6.09531	4.54681	4.54681	-2.41	1.59231e+06	15.8146	5.29598	2.19399	148.977	14.5735
94	Delafloxacin	14.7595	14.7595	0.0651744	-1.65499	0.568456	14.2333	440.765	428.669	440.05	156	0	0.340738	-0.477497	0.477497	0.340738	1.2	1.86667	2.46667	35.4957	10.0607	2.31285	-2.38279	2.38193	-2.50926	6.37708	0.0694677	2.63634	2.14061	1291.13	21.9029	14.8654	15.6213	14.0951	8.45322	8.83118	6.68387	7.06183	4.73177	5.08978	3.29137	3.69401	-3.31	3.24381e+06	19.9828	6.88576	2.93673	170.084	20.8466
95	Enoxacin	14.4324	14.4324	0.0109866	-1.32807	0.863919	15.1304	320.324	303.188	320.128	122	0	0.340725	-0.477497	0.477497	0.340725	1.43478	2.13043	2.73913	19.1422	10.1524	2.20809	-2.28525	2.21418	-2.43937	5.91621	0.0694556	2.55456	2.24358	827.562	16.5601	12.6735	12.6735	11.0241	7.45239	7.45239	5.36508	5.36508	3.97125	3.97125	2.76828	2.76828	-2.48	179504	15.417	5.95873	2.65335	130.904	19.8903
96	Enrofloxacin	14.7935	14.7935	0.143745	-1.27178	0.907549	18.4615	359.401	337.225	359.165	138	0	0.340723	-0.477497	0.477497	0.340723	1.23077	1.92308	2.5	19.1422	10.0886	2.27989	-2.35404	2.37791	-2.46048	5.93262	0.0694552	3.46744	1.83424	927.752	18.4219	14.7425	14.7425	12.4904	9.08257	9.08257	7.05757	7.05757	5.43162	5.43162	3.71312	3.71312	-2.41	1.65541e+06	17.0264	6.39121	2.85816	149.983	19.4734
97	Flumequine	13.5543	13.5543	0.0964456	-1.27849	0.856751	17.6842	261.252	249.156	261.08	98	0	0.340723	-0.477497	0.477497	0.340723	1.47368	2.21053	2.89474	19.1421	9.95738	2.22678	-2.25903	2.29971	-2.23528	5.93266	0.0694372	2.35117	2.53443	763.356	13.7317	10.3125	10.3125	8.98607	6.09337	6.09337	4.9331	4.9331	3.70599	3.70599	2.73505	2.73505	-2.17	21786	11.8945	3.91252	1.65055	107.644	9.67363
98	Gatifloxacin	15.1023	15.1023	0.0445212	-1.30955	0.850293	20.1111	375.4	353.224	375.159	144	0	0.340723	-0.492238	0.492238	0.340723	1.40741	2.14815	2.74074	19.1422	10.0675	2.31517	-2.34654	2.43286	-2.49257	5.96723	0.0694515	3.45759	2.03123	983.304	19.2922	15.2893	15.2893	12.9179	9.08963	9.08963	7.25309	7.25309	5.25798	5.25798	3.85959	3.85959	-2.61	2.3524e+06	17.7864	6.52547	2.93442	154.887	24.6272
99	Gemifloxacin	14.8745	14.8745	0.0338853	-1.33654	0.730424	20.8929	389.387	369.227	389.15	148	0	0.340725	-0.477497	0.477497	0.340725	1.5	2.25	2.85714	19.1422	10.0924	2.32785	-2.19019	2.37035	-2.25609	5.94778	0.0694535	3.42359	1.85815	1046.43	19.9993	15.2611	15.2611	13.4391	8.97804	8.97804	7.05881	7.05881	5.16754	5.16754	3.59596	3.59596	-3.01	3.51766e+06	18.3578	6.86078	2.98863	158.746	25.1448
100	Marbofloxacin	14.97	14.97	0.00169212	-1.342	0.833909	17.5	362.361	343.209	362.139	138	0	0.340803	-0.477496	0.477496	0.340803	1.23077	1.92308	2.57692	19.1422	10.0777	2.29873	-2.37302	2.39721	-2.45551	5.96987	0.0694267	2.60081	2.00409	965.615	18.5851	14.529	14.529	12.3799	8.31064	8.31064	6.67532	6.67532	4.96575	4.96575	3.50066	3.50066	-2.81	825394	16.6473	5.87267	2.38427	148.097	19.6432
101	Moxifloxacin	15.3202	15.3202	0.0598503	-1.30144	0.818518	24	401.438	377.246	401.175	154	0	0.340723	-0.492238	0.492238	0.340723	1.31034	2.10345	2.75862	19.1422	9.9422	2.37733	-2.2456	2.44537	-2.40295	5.9676	0.0694513	3.4523	1.72908	1048.3	20.2837	16.2808	16.2808	13.9904	10.1621	10.1621	8.31982	8.31982	6.48845	6.48845	4.9535	4.9535	-2.61	7.88712e+06	18.4206	6.72532	2.88489	166.611	24.6272
102	Nadifloxacin	15.0148	15.0148	0.0325827	-1.29678	0.858762	20.5769	360.385	339.217	360.149	138	0	0.340723	-0.477497	0.477497	0.340723	1.26923	1.96154	2.61538	19.1422	9.92615	2.29456	-2.35549	2.3834	-2.37268	5.95202	0.0694322	2.60081	2.00409	960.391	18.5851	14.5354	14.5354	12.3799	8.94678	8.94678	7.27196	7.27196	5.63783	5.63783	4.21811	4.21811	-2.41	825394	17.0264	6.08757	2.49324	149.017	19.6801
103	Norfloxacin	14.4949	14.4949	0.100124	-1.30029	0.891026	15.1304	319.336	301.192	319.133	122	0	0.340723	-0.477497	0.477497	0.340723	1.34783	2.04348	2.65217	19.1422	10.0921	2.19467	-2.29721	2.25222	-2.43489	5.93113	0.0694565	2.55456	2.24358	825.411	16.5601	12.8037	12.8037	11.0241	7.58252	7.58252	5.52088	5.52088	4.17754	4.17754	2.96143	2.96143	-2.41	179504	15.4843	6.0003	2.6763	131.684	19.8903
104	Ofloxacin	14.9837	14.9837	0.0433588	-1.31533	0.87474	20.2692	361.373	341.213	361.144	138	0	0.340723	-0.486917	0.486917	0.340723	1.30769	2	2.65385	19.1422	10.0525	2.30397	-2.36585	2.41503	-2.44822	5.9688	0.069401	2.60081	2.00409	963.288	18.5851	14.6591	14.6591	12.3799	8.591	8.591	6.96696	6.96696	5.19184	5.19184	3.68877	3.68877	-2.61	825394	16.8368	5.97977	2.43846	148.732	24.2103
105	Orbifloxacin	15.5342	15.5342	0.0682226	-1.55986	0.782014	22.6786	395.381	375.221	395.146	150	0	0.340725	-0.477497	0.477497	0.340725	1.10714	1.71429	2.25	19.1606	10.0536	2.346	-2.37703	2.40329	-2.54429	5.93922	0.0694487	3.43127	2.0468	1038.61	20.3255	15.4299	15.4299	13.2013	9.19859	9.19859	7.7034	7.7034	5.31522	5.31522	4.06254	4.06254	-2.55	2.91555e+06	18.7967	6.50874	2.84531	158.104	19.8903
106	Pazufloxacin	14.6132	14.6132	0.0110648	-1.33068	0.879301	21.087	318.304	303.184	318.102	120	0	0.340723	-0.488748	0.488748	0.340723	1.52174	2.21739	2.82609	19.1422	9.97831	2.4584	-2.29444	2.50213	-2.29658	5.95036	0.0693982	3.22123	2.18621	930.048	16.5161	12.4279	12.4279	10.832	7.40105	7.40105	6.35917	6.35917	4.6835	4.6835	3.22652	3.22652	-2.41	269875	14.1994	4.31939	1.82756	129.822	20.1442
107	Pefloxacine	14.5989	14.5989	0.103822	-1.29847	0.924384	15.875	333.363	313.203	333.149	128	0	0.340723	-0.477497	0.477497	0.340723	1.25	1.91667	2.5	19.1422	10.091	2.20741	-2.33983	2.25774	-2.44416	5.93115	0.0694563	2.55638	2.18316	854.26	17.4304	13.7509	13.7509	11.4179	7.95508	7.95508	6.07416	6.07416	4.56382	4.56382	3.10305	3.10305	-2.41	254289	16.4479	6.23834	2.75299	138.259	19.4734
108	Pipemidic acid	12.2279	12.2279	0.236699	-1.23585	0.817561	15.2273	303.322	286.186	303.133	116	0	0.340726	-0.477497	0.477497	0.340726	1.40909	2.13636	2.77273	16.3662	10.185	2.18098	-2.27031	2.14308	-2.43908	5.91197	0.0694579	2.5518	2.16864	779.877	15.6899	12.2428	12.2428	10.6134	7.20653	7.20653	5.1074	5.1074	3.7731	3.7731	2.57423	2.57423	-2.48	124916	14.457	5.72185	2.41237	125.958	19.8903
109	Sarafloxacin	14.7967	14.7967	0.0411024	-1.40801	0.724251	14.4286	385.37	368.234	385.124	144	0	0.340737	-0.477497	0.477497	0.340737	1.07143	1.75	2.39286	19.1436	10.0845	2.2049	-2.29772	2.27075	-2.43486	5.93863	0.0694793	2.69347	2.01316	1120.23	19.8361	14.7839	14.7839	13.4524	8.79314	8.79314	6.58129	6.58129	4.86502	4.86502	3.45006	3.45006	-3.26	2.57879e+06	18.1196	7.04623	3.11488	158.177	19.8903
110	Sitafloxacin	15.0329	15.0329	0.00644558	-1.44583	0.813309	27.5714	409.82	391.676	409.1	148	0	0.340723	-0.477497	0.477497	0.340723	1.39286	2.07143	2.60714	35.4957	10.0239	2.53861	-2.22971	2.53765	-2.3034	6.37623	0.069445	3.51059	1.7522	1098.25	19.9553	14.7917	15.5476	13.2317	9.18088	9.55884	8.1699	8.54786	6.37045	6.72846	4.42806	4.83725	-2.19	3.82643e+06	17.8779	5.66908	2.40237	163.026	20.3072
111	Sparfloxacin	15.6453	15.6453	0.01341	-1.44875	0.691829	22.6429	392.406	370.23	392.166	150	0	0.340725	-0.477497	0.477497	0.340725	1.21429	1.82143	2.35714	19.1456	10.0419	2.33829	-2.37856	2.41387	-2.54408	5.99418	0.0694515	3.43127	2.0468	1038.12	20.3255	15.6292	15.6292	13.2013	9.29828	9.29828	7.80309	7.80309	5.40883	5.40883	4.13239	4.13239	-2.68	2.91555e+06	18.6726	6.43933	2.80818	159.278	25.624
112	Temafloxacin	14.929	14.929	0.111083	-1.52909	0.685701	16.8	417.387	399.243	417.13	156	0	0.340737	-0.477497	0.477497	0.340737	1.13333	1.86667	2.53333	19.1464	10.0774	2.22941	-2.33675	2.2831	-2.49132	5.93894	0.0694748	2.68369	2.02798	1225.57	21.5766	15.9548	15.9548	14.2569	9.31951	9.31951	7.26474	7.26474	5.18126	5.18126	3.75609	3.75609	-3.33	5.10916e+06	19.9636	7.49035	3.40954	168.707	19.8903
113	Tosufloxacin	14.7135	14.7135	0.0794492	-1.56651	0.692919	16.5517	404.348	389.228	404.11	150	0	0.340739	-0.477497	0.477497	0.340739	1.2069	1.96552	2.58621	19.1464	10.1407	2.25696	-2.19486	2.2636	-2.27964	5.92275	0.0694745	3.08268	2.05127	1211.5	20.8695	14.902	14.902	13.7569	8.71138	8.71138	6.80252	6.80252	4.83693	4.83693	3.4285	3.4285	-3.4	3.76691e+06	18.9399	6.88794	3.20629	161.352	15.7401
114	Trovafloxacin	14.835	14.835	0.0271807	-1.55901	0.676419	22.4	416.359	401.239	416.11	154	0	0.340739	-0.477497	0.477497	0.340739	1.13333	1.83333	2.46667	19.1464	10.1395	2.53796	-2.21759	2.45021	-2.29732	5.9229	0.0694744	3.095	1.76177	1280.51	21.3171	15.3496	15.3496	14.2569	9.21138	9.21138	7.6178	7.6178	5.87247	5.87247	4.19412	4.19412	-3.4	7.85877e+06	18.6174	6.29719	2.67259	166.711	15.7401
115	Lomefloxacin	15.1927	15.1927	0.0693651	-1.42137	0.882035	17.92	351.353	332.201	351.139	134	0	0.340723	-0.477497	0.477497	0.340723	1.44	2.16	2.76	19.1456	10.0759	2.26423	-2.33884	2.30296	-2.49463	5.93442	0.0694515	2.55233	2.30873	910.372	18.3006	13.9745	13.9745	11.8454	8.11487	8.11487	6.1814	6.1814	4.4857	4.4857	3.30367	3.30367	-2.48	366306	17.3465	6.43682	2.86266	142.214	19.8903
[truncated: 169 more columns]

## Sheet: Table S5
Table S5: List of reduced descriptors selected by the LASSO regression
No	Name	BCUT2D_LOGPLOW	SlogP_VSA1	NumAmideBonds	PEOE_VSA10	PEOE_VSA2	BCUT2D_MWLOW	VSA_EState6	MaxAbsEStateIndex	fr_quatN	EState_VSA11	PEOE_VSA13	SMR_VSA3	BCUT2D_MRHI	VSA_EState8	PEOE_VSA6	NumHeterocycles	fr_Al_OH
1	MOXI Elaidic	-2.4794	15.0656	1	11.2508	9.58907	9.91397	1.23317	15.9462	0	4.39042	0	9.46701	5.96842	4.0893	70.4424	3	0
2	MOXI DHA	-2.47916	15.0656	1	11.2508	9.58907	9.91495	1.15988	15.9634	0	4.39042	0	9.46701	5.96856	3.87168	79.836	3	0
3	MOXI 6-Heptenoic	-2.47939	15.0656	1	11.2508	9.58907	9.91426	1.20367	15.7468	0	4.39042	0	9.46701	5.96831	5.52722	6.07602	3	0
4	MOXI Crotonic	-2.47388	15.0656	1	11.2508	9.58907	9.91797	1.15901	15.6254	0	4.39042	0	9.46701	5.96909	3.52483	6.07602	3	0
5	MOXI Octanoic	-2.4794	15.0656	1	11.2508	9.58907	9.91405	1.23972	15.7841	0	4.39042	0	9.46701	5.96831	4.02024	32.607	3	0
6	MOXI Linolenic	-2.4794	15.0656	1	11.2508	9.58907	9.91398	1.21667	15.9416	0	4.39042	0	9.46701	5.96846	3.95693	62.6423	3	0
7	MOXI Gamma Linolenic	-2.47939	15.0656	1	11.2508	9.58907	9.91422	1.19992	15.9381	0	4.39042	0	9.46701	5.96846	4.01185	56.2215	3	0
8	MOXI Geranic	-2.47501	15.0656	1	11.2508	9.58907	9.91613	1.14069	15.8487	0	4.39042	0	9.46701	5.9694	7.81453	17.2222	3	0
9	MOXI Sorbic	-2.47395	15.0656	1	11.2508	9.58907	9.91787	1.12862	15.7026	0	4.39042	0	9.46701	5.96923	3.55757	18.2281	3	0
10	MOXI Acetic	-2.47022	15.0656	1	11.2508	9.58907	9.91953	1.21277	15.5158	0	4.39042	0	9.46701	5.96813	3.35662	0	3	0
11	Fluoroquinolonic acid	-2.18424	5.42879	0	11.3807	4.79454	10.1158	2.53317	13.4824	0	0	0	4.5671	6.30986	0	11.6009	1	0
12	JF-170	-2.54595	10.3287	0	11.3807	4.79454	10.0872	3.1253	14.8156	1	0	0	4.5671	5.93257	3.33563	0	2	0
13	JF-171	-2.54782	10.3287	0	11.2106	4.79454	10.1498	1.11826	14.6403	1	0	0	9.55108	5.91621	5.34085	0	3	0
14	JF-177	-2.60117	15.0656	0	17.2927	4.79454	10.0573	1.5722	15.3102	1	4.39042	0	4.5671	5.96718	4.31516	0	2	0
15	JF-176	-2.60215	10.3287	0	23.1099	4.79454	10.0646	1.14308	15.4006	1	4.39042	0	4.5671	5.9344	5.69174	0	2	0
16	JF-181	-2.55513	15.0656	0	17.2927	4.79454	9.90557	1.73773	15.5281	1	4.39042	0	4.5671	5.96758	2.60601	0	3	0
17	JF-172	-2.54595	10.3287	0	11.3807	4.79454	10.0891	2.85389	14.7028	1	0	0	4.5671	5.93112	5.64835	0	2	0
18	JF-174	-2.54774	10.3287	0	11.2106	4.79454	10.1841	0	12.3205	1	0	0	14.5351	5.91197	6.11078	0	3	0
19	JF-175 (Cy7)	-2.28641	15.6455	0	11.3807	4.79454	10.0919	3.10013	14.7403	0	0	0	9.88389	5.93256	3.12987	0	2	0
20	Cy7+ (173)	-2.42233	10.3287	0	11.3807	4.79454	10.0919	3.14733	14.9482	1	0	0	4.5671	5.93256	3.47876	0	2	0
21	RedCy7 (179)	-2.47728	15.2286	0	30.0433	9.69445	10.0204	10.5964	15.5629	1	4.39042	0	4.5671	6.28875	2.72985	23.3005	4	0
22	CIP 11Br UND	-2.48592	10.3287	1	11.3807	9.58907	10.0675	2.98476	15.1563	0	4.39042	0	9.46701	9.08888	2.1125	54.4549	2	0
23	CIP ACE Br	-2.48983	10.3287	1	11.3807	9.58907	10.0884	2.91637	14.8619	0	0	0	9.46701	9.09156	1.96692	15.9299	2	0
24	CIP Ace Cl	-2.49018	10.3287	1	17.2607	9.58907	10.0884	2.8765	14.8483	0	0	0	9.46701	6.26757	1.78242	0	2	0
25	CIP But Br	-2.4861	10.3287	1	11.3807	9.58907	10.0875	2.94249	14.9646	0	0	0	9.46701	9.08888	2.04629	15.9299	2	0
26	CIP But CF3	-2.48757	10.3287	1	11.3807	9.58907	10.0873	2.59137	14.9302	0	0	0	9.46701	5.93321	0.755169	0	2	0
27	CIP But Cl	-2.48611	10.3287	1	11.3807	9.58907	10.0875	2.91485	14.9552	0	0	0	9.46701	6.17471	1.9482	0	2	0
28	CIP Hex Br	-2.48593	10.3287	1	11.3807	9.58907	10.0865	2.95977	15.0385	0	4.39042	0	9.46701	9.08887	2.0805	22.3508	2	0
29	CIP Hex Cl	-2.48593	10.3287	1	11.3807	9.58907	10.0865	2.93946	15.0316	0	4.39042	0	9.46701	6.17356	2.01967	6.42082	2	0
30	CIP Pent CF3	-2.48627	10.3287	1	11.3807	9.58907	10.0868	2.65256	14.975	0	0	0	9.46701	5.93321	1.06353	0	2	0
31	CIP Prop Br	-2.48675	10.3287	1	11.3807	9.58907	10.0879	2.9309	14.9178	0	0	0	9.46701	9.08895	2.0159	15.9299	2	0
32	CIP Prop CF3	-2.49362	10.3287	1	17.8015	9.58907	10.0877	2.5132	14.8769	0	0	0	9.46701	5.93323	0.291006	0	2	0
33	CIP Prop Cl	-2.48682	10.3287	1	11.3807	9.58907	10.0879	2.89798	14.9066	0	0	0	9.46701	6.18461	1.88473	0	2	0
34	CIP Val Cl	-2.48596	10.3287	1	11.3807	9.58907	10.087	2.92838	14.9963	0	0	0	9.46701	6.17368	1.9903	0	2	0
35	CIP Propylo Br	-2.46571	10.3287	0	11.3807	9.69445	10.0882	3.12526	14.9081	0	0	0	9.46701	9.08888	4.22754	15.9299	2	0
36	CIP But Acro	-2.50992	10.3287	1	11.3807	9.58907	9.84013	2.97718	14.9952	0	0	0	9.46701	5.93339	2.17054	6.42082	2	0
37	CIP ACE Acro	-2.48144	10.3287	1	11.3807	9.58907	10.0883	2.89093	14.8533	0	0	0	9.46701	5.93408	5.31262	6.57894	2	0
38	CIP Lipoic	-2.48596	10.3287	1	11.3807	9.58907	10.0833	2.98525	15.1337	0	4.39042	0	9.46701	8.76937	2.11862	28.0086	3	0
39	CIP Palmitic	-2.48592	10.3287	1	11.3807	9.58907	10.042	3.00008	15.2155	0	4.39042	0	9.46701	5.93328	4.38705	83.9736	2	0
40	CIP Sorbic	-2.48193	10.3287	1	11.3807	9.58907	10.0881	2.90991	14.99	0	0	0	9.46701	5.93446	3.72583	18.2281	2	0
41	CIP Geranic	-2.4827	10.3287	1	11.3807	9.58907	10.0851	2.93573	15.1362	0	4.39042	0	9.46701	5.93469	7.96791	17.2222	2	0
42	CIP DHA	-2.48575	10.3287	1	11.3807	9.58907	10.0872	2.94654	15.2508	0	4.39042	0	9.46701	5.93343	4.09187	79.836	2	0
43	CIP Elaidic	-2.48592	10.3287	1	11.3807	9.58907	10.0712	2.99273	15.2337	0	4.39042	0	9.46701	5.93331	4.35793	70.4424	2	0
44	CIP Oleic	-2.48592	10.3287	1	11.3807	9.58907	10.0712	2.99273	15.2337	0	4.39042	0	9.46701	5.93331	4.35793	70.4424	2	0
45	CIP But DIM	-2.49147	20.6574	1	22.7613	19.2835	10.0859	5.77307	15.3918	0	8.78083	0	18.934	5.94473	4.83092	0	4	0
46	CIP Hex DIM	-2.48623	20.6574	1	22.7613	19.2835	10.0843	5.86291	15.3777	0	8.78083	0	18.934	5.94474	5.36538	6.42082	4	0
47	CIP Ace DIM	-2.53724	20.6574	1	22.7613	19.2835	10.0867	5.64285	15.4182	0	8.78083	0	18.934	5.94495	3.59207	0	4	0
48	CIP UND DIM	-2.48592	20.6574	1	22.7613	19.2835	10.0614	5.99844	15.367	0	8.78083	0	18.934	5.94483	5.9344	38.5249	4	0
49	CIP-Ace-Ment	-2.50135	10.3287	1	17.9876	9.58907	9.75233	2.94335	15.2433	0	4.39042	0	9.46701	5.93332	8.60636	27.192	2	0
50	CIP-Ace-Ment 2 odw	-2.48738	10.3287	0	17.4846	14.489	9.75224	2.98059	15.2415	0	4.39042	0	9.46701	5.93297	9.08777	27.192	2	0
51	CIP-Prop-Tym 2 odw	-2.46923	15.0656	0	17.1302	14.489	10.0053	8.89613	15.2291	0	4.39042	0	9.46701	5.93306	9.08731	25.9802	2	0
52	CIP-Prop-Ment 2 odw	-2.47036	10.3287	0	17.4846	14.489	9.75214	3.01862	15.2428	0	4.39042	0	9.46701	5.9329	9.81138	27.192	2	0
53	CIP-But-Ment 2 odw	-2.4663	10.3287	0	17.4846	14.489	9.7521	3.04782	15.2457	0	4.39042	0	9.46701	5.93289	10.2039	27.192	2	0
54	CIP-But-Tym 2 odw	-2.46603	15.0656	0	17.1302	14.489	10.0051	8.96095	15.2338	0	4.39042	0	9.46701	5.93305	9.52033	25.9802	2	0
55	CIP-But-Tym 2 odw Dipod	-2.46604	19.8024	0	22.8797	19.2835	10.0051	14.7943	15.7928	0	4.39042	0	9.46701	5.94461	15.3513	51.9604	2	0
56	CIP-Pent-Ment 2 odw	-2.46539	10.3287	0	17.4846	14.489	9.75209	3.07082	15.2497	0	4.39042	0	9.46701	5.9329	10.4477	27.192	2	0
57	CIP-Pent-Tym 2 odw	-2.46533	15.0656	0	17.1302	14.489	10.005	9.0136	15.2393	0	4.39042	0	9.46701	5.93305	9.79244	25.9802	2	0
58	CIP-Hex-Ment 2 odw Dipod	-2.4652	10.3287	0	17.4846	14.489	9.68119	3.3308	15.8506	0	4.39042	0	9.46701	5.94392	22.4282	66.5361	2	0
59	CIP-Hex-Tymt 2 odw	-2.46518	15.0656	0	17.1302	14.489	10.0049	9.05712	15.2452	0	4.39042	0	9.46701	5.93306	9.9778	32.401	2	0
60	CIP-Hex-Tymt 2 odw Dipod	-2.46519	19.8024	0	22.8797	19.2835	10.0049	15.0714	15.8162	0	4.39042	0	9.46701	5.94437	16.1218	58.3812	2	0
61	CIP-Ace-Tym 2 odw	-2.48358	15.0656	0	17.1302	14.489	10.0056	8.81455	15.2255	0	4.39042	0	9.46701	5.93315	8.30249	25.9802	2	0
62	CIP-Ace-Tym 2 odw Dipod	-2.49874	15.0656	1	17.1302	9.58907	10.0057	8.9062	15.2273	0	4.39042	5.90718	9.46701	5.93346	7.77225	25.9802	2	0
63	Cip Prop 5H triazole	-2.47152	10.3287	0	11.3807	14.3762	10.0884	3.07351	15.027	0	4.39042	0	24.4609	5.93267	4.5148	5.21339	3	0
64	Cip Prop tiazol 2 odw	-2.47824	10.3287	0	11.3807	14.489	10.0879	2.95049	15.0466	0	4.39042	0	14.451	7.112	2.54919	0	3	0
65	Cip tiazol	-2.49913	15.6455	2	11.3807	10.1113	10.0888	2.6292	15.036	0	4.39042	0	14.451	7.13322	1.66003	0	3	0
66	Cip tiazol 2 odw	-2.49064	10.3287	1	16.3883	9.58907	10.0878	2.91325	15.0484	0	4.39042	0	14.451	7.09161	1.86503	0	3	0
67	Cip Ace 124 triazol	-2.50003	15.6455	2	17.708	10.1113	10.0888	2.5111	15.0236	0	4.39042	0	24.6484	5.93443	1.52371	0	3	0
68	Cip But 5H triazol	-2.46653	10.3287	0	11.3807	14.3762	10.088	3.09305	15.0558	0	4.39042	0	24.4609	5.93267	4.77114	5.21339	3	0
69	Cip Ace 3,5 di Me pyrozol	-2.48532	10.3287	0	11.3807	14.489	10.0883	4.80526	15.1241	0	4.39042	5.90718	19.2475	5.9332	6.12521	0	3	0
70	Cip Ace 5H triazol	-2.46752	10.3287	0	11.3807	9.69445	10.0889	3.04858	14.9944	0	0	0	24.4609	5.93266	3.38756	5.21339	3	0
71	Cip Val 5H triazol	-2.46544	10.3287	0	11.3807	14.3762	10.0877	3.10872	15.0813	0	4.39042	0	24.4609	5.93268	4.92817	5.21339	3	0
72	Cip Ace 3,5 di Me pyrozol 2 odw	-2.49563	10.3287	1	17.9254	14.2709	10.0882	4.83289	15.1259	0	4.39042	0	19.2475	5.93327	5.7622	0	3	0
73	SafP–ciprofloxacin	-2.56819	15.4352	0	24.4798	9.69445	10.0279	2.84498	15.3374	1	4.39042	0	9.46701	6.19844	6.28211	5.10141	4	0
74	SafQ–ciprofloxacin	-2.57103	20.3351	0	24.4798	9.69445	10.0202	10.4593	15.4146	1	4.39042	0	4.5671	6.28877	2.4788	23.3005	4	0
75	SafP–gatifloxacin	-2.61929	20.1721	0	23.8471	9.69445	10.0274	0.94374	15.832	1	4.39042	0	9.46701	6.19862	7.44638	5.10141	4	0
76	SafQ–gatifloxacin	-2.62152	25.072	0	23.8471	9.69445	10.0195	8.51714	15.9092	1	4.39042	0	4.5671	6.28893	3.66978	23.3005	4	0
77	SafP-pipemidic acid	-2.56962	15.4352	0	24.3098	9.69445	10.0279	0	12.5434	1	0	0	19.435	6.19835	8.98572	5.10141	5	0
78	SafQ-pipemidic acid	-2.57242	20.3351	0	24.3098	9.69445	10.0203	7.6897	12.5851	1	0	0	14.5351	6.28869	5.14038	23.3005	5	0
79	SafP-norfloxacin	-2.56819	15.4352	0	24.4798	9.69445	10.0279	2.68721	15.2247	1	4.39042	0	9.46701	6.19843	8.42071	5.10141	4	0
80	SafQ-norfloxacin	-2.57103	20.3351	0	24.4798	9.69445	10.0202	10.2866	15.3018	1	4.39042	0	4.5671	6.28875	4.624	23.3005	4	0
81	SafP-enoxacin	-2.56967	15.4352	0	24.3098	9.69445	10.0279	1.03646	15.1622	1	4.39042	0	14.451	6.19838	8.07454	5.10141	5	0
82	SafQ-enoxacin	-2.57247	20.3351	0	24.3098	9.69445	10.0203	8.60236	15.2393	1	4.39042	0	9.55108	6.28872	4.29609	23.3005	5	0
83	SafP-moxifloxacin	-2.58037	20.1721	0	23.8471	9.69445	9.91288	1.10927	16.05	1	4.39042	0	9.46701	6.19865	6.02926	5.10141	5	0
84	SafQ-moxifloxacin	-2.58347	25.072	0	23.8471	9.69445	9.91267	8.77566	16.1271	1	4.39042	0	4.5671	6.28896	2.20348	23.3005	5	0
85	SafP-sparfloxacin	-2.66499	21.1689	0	23.3442	9.69445	10.0209	-0.880452	16.3751	1	8.78083	0	9.46701	6.19876	8.09935	5.10141	4	0
86	SafQ-sparfloxacin	-2.66682	26.0688	0	23.3442	9.69445	10.0145	6.51824	16.4522	1	8.78083	0	4.5671	6.28904	4.42183	23.3005	4	0
87	SafP-lomefloxacin	-2.62012	15.4352	0	29.6643	9.69445	10.0274	0.628245	15.9224	1	8.78083	0	9.46701	6.19852	8.51625	5.10141	4	0
88	SafQ-lomefloxacin	-2.62233	20.3351	0	29.6643	9.69445	10.0195	8.06037	15.9996	1	8.78083	0	4.5671	6.28885	4.8147	23.3005	4	0
89	Balofloxacin	-2.44515	20.3824	0	11.2508	4.79454	10.0278	1.51156	15.2062	0	4.39042	0	9.88389	5.96722	1.32737	0	2	0
90	Besifloxacin	-2.36223	16.0624	0	11.3807	4.79454	10.0866	1.13216	15.0234	0	4.39042	0	4.5671	6.37601	1.12474	18.0218	2	0
91	Ciprofloxacin	-2.43489	15.6455	0	11.3807	4.79454	10.0902	3.0781	14.6077	0	0	0	9.88389	5.93259	2.96063	0	2	0
92	Clinafloxacin	-2.27379	16.0624	0	11.3807	4.79454	10.0923	1.1367	14.7581	0	0	0	4.5671	6.37608	1.07659	11.6009	2	0
93	Danofloxacin	-2.44481	10.3287	0	11.3807	9.69445	10.0871	3.89556	14.9035	0	0	0	9.46701	5.93319	1.69443	0	3	0
94	Delafloxacin	-2.50926	16.0624	0	11.3807	9.36164	10.0607	1.21179	14.7595	0	0	0	9.55108	6.37708	0.130349	11.6009	3	1
95	Enoxacin	-2.43937	15.6455	0	11.2106	4.79454	10.1524	1.09785	14.4324	0	0	0	14.8679	5.91621	4.9535	0	3	0
96	Enrofloxacin	-2.46048	10.3287	0	11.3807	4.79454	10.0886	3.1192	14.7935	0	0	0	9.46701	5.93262	6.31037	6.92374	2	0
97	Flumequine	-2.23528	5.42879	0	11.3807	4.79454	9.95738	2.6448	13.5543	0	0	0	4.5671	5.93266	1.96016	0	2	0
98	Gatifloxacin	-2.49257	20.3824	0	11.2508	4.79454	10.0675	1.45093	15.1023	0	4.39042	0	9.88389	5.96723	3.96794	0	2	0
99	Gemifloxacin	-2.25609	16.0624	0	18.3204	4.79454	10.0924	1.14057	14.8745	0	0	0	9.55108	5.94778	1.07306	5.15571	3	0
100	Marbofloxacin	-2.45551	20.0745	0	16.7675	14.4796	10.0777	1.12528	14.97	0	0	0	9.57601	5.96987	2.98861	0	3	0
101	Moxifloxacin	-2.40295	20.3824	0	11.2508	4.79454	9.9422	1.61646	15.3202	0	4.39042	0	9.88389	5.9676	2.39601	0	3	0
102	Nadifloxacin	-2.37268	10.3287	0	11.3807	4.79454	9.92615	1.21563	15.0148	0	4.39042	0	4.5671	5.95202	3.08923	0	3	1
103	Norfloxacin	-2.43489	15.6455	0	11.3807	4.79454	10.0921	2.80571	14.4949	0	0	0	9.88389	5.93113	5.261	0	2	0
104	Ofloxacin	-2.44822	15.0656	0	17.8577	4.79454	10.0525	0.994074	14.9837	0	0	0	9.46701	5.9688	5.07571	0	3	0
105	Orbifloxacin	-2.54429	15.6455	0	11.2508	4.79454	10.0536	-0.377852	15.5342	0	4.39042	0	9.88389	5.93922	4.24828	0	2	0
106	Pazufloxacin	-2.29658	15.8993	0	17.9876	4.79454	9.97831	0.919689	14.6132	0	0	0	4.5671	5.95036	2.10458	0	2	0
107	Pefloxacine	-2.44416	10.3287	0	11.3807	4.79454	10.091	2.8298	14.5989	0	0	0	9.46701	5.93115	5.45468	0	2	0
108	Pipemidic acid	-2.43908	15.6455	0	11.2106	4.79454	10.185	0	12.2279	0	0	0	19.8518	5.91197	5.72344	0	3	0
109	Sarafloxacin	-2.43486	15.6455	0	17.1979	4.79454	10.0845	8.04785	14.7967	0	0	0	9.88389	5.93863	2.63217	0	2	0
110	Sitafloxacin	-2.3034	16.0624	0	17.5523	4.79454	10.0239	0.307807	15.0329	0	4.39042	0	4.5671	6.37623	1.01158	11.6009	2	0
111	Sparfloxacin	-2.54408	21.3792	0	11.2508	4.79454	10.0419	-0.103475	15.6453	0	8.78083	0	9.88389	5.99418	4.5955	0	2	0
112	Temafloxacin	-2.49132	15.6455	0	23.0151	4.79454	10.0774	5.29767	14.929	0	0	0	9.88389	5.93894	3.62892	0	2	0
113	Tosufloxacin	-2.27964	16.0624	0	17.1979	9.36164	10.1407	3.38831	14.7135	0	0	0	9.55108	5.92275	0.788415	0	3	0
114	Trovafloxacin	-2.29732	16.0624	0	17.1979	9.36164	10.1395	3.69457	14.835	0	0	0	9.55108	5.9229	1.00716	0	3	0
115	Lomefloxacin	-2.49463	15.6455	0	17.0681	4.79454	10.0759	1.02082	15.1927	0	4.39042	0	9.88389	5.93442	5.33217	0	2	0

## Sheet: Table S6
Table S6: List of reduced descriptors used for re-optimization and full validation of both SVR variants
No	Name	BCUT2D_LOGPLOW	SlogP_VSA1	NumAmideBonds	PEOE_VSA10	PEOE_VSA2	BCUT2D_MWLOW	VSA_EState6	MaxAbsEStateIndex	fr_quatN	EState_VSA11	BCUT2D_MRHI	PEOE_VSA6
1	MOXI Elaidic	-2.4794	15.0656	1	11.2508	9.58907	9.91397	1.23317	15.9462	0	4.39042	5.96842	70.4424
2	MOXI DHA	-2.47916	15.0656	1	11.2508	9.58907	9.91495	1.15988	15.9634	0	4.39042	5.96856	79.836
3	MOXI 6-Heptenoic	-2.47939	15.0656	1	11.2508	9.58907	9.91426	1.20367	15.7468	0	4.39042	5.96831	6.07602
4	MOXI Crotonic	-2.47388	15.0656	1	11.2508	9.58907	9.91797	1.15901	15.6254	0	4.39042	5.96909	6.07602
5	MOXI Octanoic	-2.4794	15.0656	1	11.2508	9.58907	9.91405	1.23972	15.7841	0	4.39042	5.96831	32.607
6	MOXI Linolenic	-2.4794	15.0656	1	11.2508	9.58907	9.91398	1.21667	15.9416	0	4.39042	5.96846	62.6423
7	MOXI Gamma Linolenic	-2.47939	15.0656	1	11.2508	9.58907	9.91422	1.19992	15.9381	0	4.39042	5.96846	56.2215
8	MOXI Geranic	-2.47501	15.0656	1	11.2508	9.58907	9.91613	1.14069	15.8487	0	4.39042	5.9694	17.2222
9	MOXI Sorbic	-2.47395	15.0656	1	11.2508	9.58907	9.91787	1.12862	15.7026	0	4.39042	5.96923	18.2281
10	MOXI Acetic	-2.47022	15.0656	1	11.2508	9.58907	9.91953	1.21277	15.5158	0	4.39042	5.96813	0
11	Fluoroquinolonic acid	-2.18424	5.42879	0	11.3807	4.79454	10.1158	2.53317	13.4824	0	0	6.30986	11.6009
12	JF-170	-2.54595	10.3287	0	11.3807	4.79454	10.0872	3.1253	14.8156	1	0	5.93257	0
13	JF-171	-2.54782	10.3287	0	11.2106	4.79454	10.1498	1.11826	14.6403	1	0	5.91621	0
14	JF-177	-2.60117	15.0656	0	17.2927	4.79454	10.0573	1.5722	15.3102	1	4.39042	5.96718	0
15	JF-176	-2.60215	10.3287	0	23.1099	4.79454	10.0646	1.14308	15.4006	1	4.39042	5.9344	0
16	JF-181	-2.55513	15.0656	0	17.2927	4.79454	9.90557	1.73773	15.5281	1	4.39042	5.96758	0
17	JF-172	-2.54595	10.3287	0	11.3807	4.79454	10.0891	2.85389	14.7028	1	0	5.93112	0
18	JF-174	-2.54774	10.3287	0	11.2106	4.79454	10.1841	0	12.3205	1	0	5.91197	0
19	JF-175 (Cy7)	-2.28641	15.6455	0	11.3807	4.79454	10.0919	3.10013	14.7403	0	0	5.93256	0
20	Cy7+ (173)	-2.42233	10.3287	0	11.3807	4.79454	10.0919	3.14733	14.9482	1	0	5.93256	0
21	RedCy7 (179)	-2.47728	15.2286	0	30.0433	9.69445	10.0204	10.5964	15.5629	1	4.39042	6.28875	23.3005
22	CIP 11Br UND	-2.48592	10.3287	1	11.3807	9.58907	10.0675	2.98476	15.1563	0	4.39042	9.08888	54.4549
23	CIP ACE Br	-2.48983	10.3287	1	11.3807	9.58907	10.0884	2.91637	14.8619	0	0	9.09156	15.9299
24	CIP Ace Cl	-2.49018	10.3287	1	17.2607	9.58907	10.0884	2.8765	14.8483	0	0	6.26757	0
25	CIP But Br	-2.4861	10.3287	1	11.3807	9.58907	10.0875	2.94249	14.9646	0	0	9.08888	15.9299
26	CIP But CF3	-2.48757	10.3287	1	11.3807	9.58907	10.0873	2.59137	14.9302	0	0	5.93321	0
27	CIP But Cl	-2.48611	10.3287	1	11.3807	9.58907	10.0875	2.91485	14.9552	0	0	6.17471	0
28	CIP Hex Br	-2.48593	10.3287	1	11.3807	9.58907	10.0865	2.95977	15.0385	0	4.39042	9.08887	22.3508
29	CIP Hex Cl	-2.48593	10.3287	1	11.3807	9.58907	10.0865	2.93946	15.0316	0	4.39042	6.17356	6.42082
30	CIP Pent CF3	-2.48627	10.3287	1	11.3807	9.58907	10.0868	2.65256	14.975	0	0	5.93321	0
31	CIP Prop Br	-2.48675	10.3287	1	11.3807	9.58907	10.0879	2.9309	14.9178	0	0	9.08895	15.9299
32	CIP Prop CF3	-2.49362	10.3287	1	17.8015	9.58907	10.0877	2.5132	14.8769	0	0	5.93323	0
33	CIP Prop Cl	-2.48682	10.3287	1	11.3807	9.58907	10.0879	2.89798	14.9066	0	0	6.18461	0
34	CIP Val Cl	-2.48596	10.3287	1	11.3807	9.58907	10.087	2.92838	14.9963	0	0	6.17368	0
35	CIP Propylo Br	-2.46571	10.3287	0	11.3807	9.69445	10.0882	3.12526	14.9081	0	0	9.08888	15.9299
36	CIP But Acro	-2.50992	10.3287	1	11.3807	9.58907	9.84013	2.97718	14.9952	0	0	5.93339	6.42082
37	CIP ACE Acro	-2.48144	10.3287	1	11.3807	9.58907	10.0883	2.89093	14.8533	0	0	5.93408	6.57894
38	CIP Lipoic	-2.48596	10.3287	1	11.3807	9.58907	10.0833	2.98525	15.1337	0	4.39042	8.76937	28.0086
39	CIP Palmitic	-2.48592	10.3287	1	11.3807	9.58907	10.042	3.00008	15.2155	0	4.39042	5.93328	83.9736
40	CIP Sorbic	-2.48193	10.3287	1	11.3807	9.58907	10.0881	2.90991	14.99	0	0	5.93446	18.2281
41	CIP Geranic	-2.4827	10.3287	1	11.3807	9.58907	10.0851	2.93573	15.1362	0	4.39042	5.93469	17.2222
42	CIP DHA	-2.48575	10.3287	1	11.3807	9.58907	10.0872	2.94654	15.2508	0	4.39042	5.93343	79.836
43	CIP Elaidic	-2.48592	10.3287	1	11.3807	9.58907	10.0712	2.99273	15.2337	0	4.39042	5.93331	70.4424
44	CIP Oleic	-2.48592	10.3287	1	11.3807	9.58907	10.0712	2.99273	15.2337	0	4.39042	5.93331	70.4424
45	CIP But DIM	-2.49147	20.6574	1	22.7613	19.2835	10.0859	5.77307	15.3918	0	8.78083	5.94473	0
46	CIP Hex DIM	-2.48623	20.6574	1	22.7613	19.2835	10.0843	5.86291	15.3777	0	8.78083	5.94474	6.42082
47	CIP Ace DIM	-2.53724	20.6574	1	22.7613	19.2835	10.0867	5.64285	15.4182	0	8.78083	5.94495	0
48	CIP UND DIM	-2.48592	20.6574	1	22.7613	19.2835	10.0614	5.99844	15.367	0	8.78083	5.94483	38.5249
49	CIP-Ace-Ment	-2.50135	10.3287	1	17.9876	9.58907	9.75233	2.94335	15.2433	0	4.39042	5.93332	27.192
50	CIP-Ace-Ment 2 odw	-2.48738	10.3287	0	17.4846	14.489	9.75224	2.98059	15.2415	0	4.39042	5.93297	27.192
51	CIP-Prop-Tym 2 odw	-2.46923	15.0656	0	17.1302	14.489	10.0053	8.89613	15.2291	0	4.39042	5.93306	25.9802
52	CIP-Prop-Ment 2 odw	-2.47036	10.3287	0	17.4846	14.489	9.75214	3.01862	15.2428	0	4.39042	5.9329	27.192
53	CIP-But-Ment 2 odw	-2.4663	10.3287	0	17.4846	14.489	9.7521	3.04782	15.2457	0	4.39042	5.93289	27.192
54	CIP-But-Tym 2 odw	-2.46603	15.0656	0	17.1302	14.489	10.0051	8.96095	15.2338	0	4.39042	5.93305	25.9802
55	CIP-But-Tym 2 odw Dipod	-2.46604	19.8024	0	22.8797	19.2835	10.0051	14.7943	15.7928	0	4.39042	5.94461	51.9604
56	CIP-Pent-Ment 2 odw	-2.46539	10.3287	0	17.4846	14.489	9.75209	3.07082	15.2497	0	4.39042	5.9329	27.192
57	CIP-Pent-Tym 2 odw	-2.46533	15.0656	0	17.1302	14.489	10.005	9.0136	15.2393	0	4.39042	5.93305	25.9802
58	CIP-Hex-Ment 2 odw Dipod	-2.4652	10.3287	0	17.4846	14.489	9.68119	3.3308	15.8506	0	4.39042	5.94392	66.5361
59	CIP-Hex-Tymt 2 odw	-2.46518	15.0656	0	17.1302	14.489	10.0049	9.05712	15.2452	0	4.39042	5.93306	32.401
60	CIP-Hex-Tymt 2 odw Dipod	-2.46519	19.8024	0	22.8797	19.2835	10.0049	15.0714	15.8162	0	4.39042	5.94437	58.3812
61	CIP-Ace-Tym 2 odw	-2.48358	15.0656	0	17.1302	14.489	10.0056	8.81455	15.2255	0	4.39042	5.93315	25.9802
62	CIP-Ace-Tym 2 odw Dipod	-2.49874	15.0656	1	17.1302	9.58907	10.0057	8.9062	15.2273	0	4.39042	5.93346	25.9802
63	Cip Prop 5H triazole	-2.47152	10.3287	0	11.3807	14.3762	10.0884	3.07351	15.027	0	4.39042	5.93267	5.21339
64	Cip Prop tiazol 2 odw	-2.47824	10.3287	0	11.3807	14.489	10.0879	2.95049	15.0466	0	4.39042	7.112	0
65	Cip tiazol	-2.49913	15.6455	2	11.3807	10.1113	10.0888	2.6292	15.036	0	4.39042	7.13322	0
66	Cip tiazol 2 odw	-2.49064	10.3287	1	16.3883	9.58907	10.0878	2.91325	15.0484	0	4.39042	7.09161	0
67	Cip Ace 124 triazol	-2.50003	15.6455	2	17.708	10.1113	10.0888	2.5111	15.0236	0	4.39042	5.93443	0
68	Cip But 5H triazol	-2.46653	10.3287	0	11.3807	14.3762	10.088	3.09305	15.0558	0	4.39042	5.93267	5.21339
69	Cip Ace 3,5 di Me pyrozol	-2.48532	10.3287	0	11.3807	14.489	10.0883	4.80526	15.1241	0	4.39042	5.9332	0
70	Cip Ace 5H triazol	-2.46752	10.3287	0	11.3807	9.69445	10.0889	3.04858	14.9944	0	0	5.93266	5.21339
71	Cip Val 5H triazol	-2.46544	10.3287	0	11.3807	14.3762	10.0877	3.10872	15.0813	0	4.39042	5.93268	5.21339
72	Cip Ace 3,5 di Me pyrozol 2 odw	-2.49563	10.3287	1	17.9254	14.2709	10.0882	4.83289	15.1259	0	4.39042	5.93327	0
73	SafP–ciprofloxacin	-2.56819	15.4352	0	24.4798	9.69445	10.0279	2.84498	15.3374	1	4.39042	6.19844	5.10141
74	SafQ–ciprofloxacin	-2.57103	20.3351	0	24.4798	9.69445	10.0202	10.4593	15.4146	1	4.39042	6.28877	23.3005
75	SafP–gatifloxacin	-2.61929	20.1721	0	23.8471	9.69445	10.0274	0.94374	15.832	1	4.39042	6.19862	5.10141
76	SafQ–gatifloxacin	-2.62152	25.072	0	23.8471	9.69445	10.0195	8.51714	15.9092	1	4.39042	6.28893	23.3005
77	SafP-pipemidic acid	-2.56962	15.4352	0	24.3098	9.69445	10.0279	0	12.5434	1	0	6.19835	5.10141
78	SafQ-pipemidic acid	-2.57242	20.3351	0	24.3098	9.69445	10.0203	7.6897	12.5851	1	0	6.28869	23.3005
79	SafP-norfloxacin	-2.56819	15.4352	0	24.4798	9.69445	10.0279	2.68721	15.2247	1	4.39042	6.19843	5.10141
80	SafQ-norfloxacin	-2.57103	20.3351	0	24.4798	9.69445	10.0202	10.2866	15.3018	1	4.39042	6.28875	23.3005
81	SafP-enoxacin	-2.56967	15.4352	0	24.3098	9.69445	10.0279	1.03646	15.1622	1	4.39042	6.19838	5.10141
82	SafQ-enoxacin	-2.57247	20.3351	0	24.3098	9.69445	10.0203	8.60236	15.2393	1	4.39042	6.28872	23.3005
83	SafP-moxifloxacin	-2.58037	20.1721	0	23.8471	9.69445	9.91288	1.10927	16.05	1	4.39042	6.19865	5.10141
84	SafQ-moxifloxacin	-2.58347	25.072	0	23.8471	9.69445	9.91267	8.77566	16.1271	1	4.39042	6.28896	23.3005
85	SafP-sparfloxacin	-2.66499	21.1689	0	23.3442	9.69445	10.0209	-0.880452	16.3751	1	8.78083	6.19876	5.10141
86	SafQ-sparfloxacin	-2.66682	26.0688	0	23.3442	9.69445	10.0145	6.51824	16.4522	1	8.78083	6.28904	23.3005
87	SafP-lomefloxacin	-2.62012	15.4352	0	29.6643	9.69445	10.0274	0.628245	15.9224	1	8.78083	6.19852	5.10141
88	SafQ-lomefloxacin	-2.62233	20.3351	0	29.6643	9.69445	10.0195	8.06037	15.9996	1	8.78083	6.28885	23.3005
89	Balofloxacin	-2.44515	20.3824	0	11.2508	4.79454	10.0278	1.51156	15.2062	0	4.39042	5.96722	0
90	Besifloxacin	-2.36223	16.0624	0	11.3807	4.79454	10.0866	1.13216	15.0234	0	4.39042	6.37601	18.0218
91	Ciprofloxacin	-2.43489	15.6455	0	11.3807	4.79454	10.0902	3.0781	14.6077	0	0	5.93259	0
92	Clinafloxacin	-2.27379	16.0624	0	11.3807	4.79454	10.0923	1.1367	14.7581	0	0	6.37608	11.6009
93	Danofloxacin	-2.44481	10.3287	0	11.3807	9.69445	10.0871	3.89556	14.9035	0	0	5.93319	0
94	Delafloxacin	-2.50926	16.0624	0	11.3807	9.36164	10.0607	1.21179	14.7595	0	0	6.37708	11.6009
95	Enoxacin	-2.43937	15.6455	0	11.2106	4.79454	10.1524	1.09785	14.4324	0	0	5.91621	0
96	Enrofloxacin	-2.46048	10.3287	0	11.3807	4.79454	10.0886	3.1192	14.7935	0	0	5.93262	6.92374
97	Flumequine	-2.23528	5.42879	0	11.3807	4.79454	9.95738	2.6448	13.5543	0	0	5.93266	0
98	Gatifloxacin	-2.49257	20.3824	0	11.2508	4.79454	10.0675	1.45093	15.1023	0	4.39042	5.96723	0
99	Gemifloxacin	-2.25609	16.0624	0	18.3204	4.79454	10.0924	1.14057	14.8745	0	0	5.94778	5.15571
100	Marbofloxacin	-2.45551	20.0745	0	16.7675	14.4796	10.0777	1.12528	14.97	0	0	5.96987	0
101	Moxifloxacin	-2.40295	20.3824	0	11.2508	4.79454	9.9422	1.61646	15.3202	0	4.39042	5.9676	0
102	Nadifloxacin	-2.37268	10.3287	0	11.3807	4.79454	9.92615	1.21563	15.0148	0	4.39042	5.95202	0
103	Norfloxacin	-2.43489	15.6455	0	11.3807	4.79454	10.0921	2.80571	14.4949	0	0	5.93113	0
104	Ofloxacin	-2.44822	15.0656	0	17.8577	4.79454	10.0525	0.994074	14.9837	0	0	5.9688	0
105	Orbifloxacin	-2.54429	15.6455	0	11.2508	4.79454	10.0536	-0.377852	15.5342	0	4.39042	5.93922	0
106	Pazufloxacin	-2.29658	15.8993	0	17.9876	4.79454	9.97831	0.919689	14.6132	0	0	5.95036	0
107	Pefloxacine	-2.44416	10.3287	0	11.3807	4.79454	10.091	2.8298	14.5989	0	0	5.93115	0
108	Pipemidic acid	-2.43908	15.6455	0	11.2106	4.79454	10.185	0	12.2279	0	0	5.91197	0
109	Sarafloxacin	-2.43486	15.6455	0	17.1979	4.79454	10.0845	8.04785	14.7967	0	0	5.93863	0
110	Sitafloxacin	-2.3034	16.0624	0	17.5523	4.79454	10.0239	0.307807	15.0329	0	4.39042	6.37623	11.6009
111	Sparfloxacin	-2.54408	21.3792	0	11.2508	4.79454	10.0419	-0.103475	15.6453	0	8.78083	5.99418	0
112	Temafloxacin	-2.49132	15.6455	0	23.0151	4.79454	10.0774	5.29767	14.929	0	0	5.93894	0
113	Tosufloxacin	-2.27964	16.0624	0	17.1979	9.36164	10.1407	3.38831	14.7135	0	0	5.92275	0
114	Trovafloxacin	-2.29732	16.0624	0	17.1979	9.36164	10.1395	3.69457	14.835	0	0	5.9229	0
115	Lomefloxacin	-2.49463	15.6455	0	17.0681	4.79454	10.0759	1.02082	15.1927	0	4.39042	5.93442	0
